# Supplementary material for: Comparative Genomics Reveals a Significant Sequence Variability of Myticin Genes in Mytilus galloprovincialis
Source: Biomolecules. 2020 Jun 22;10(6):943. doi: 10.3390/biom10060943 (PMC7356231; doi:10.3390/biom10060943)
Supplement: Supplementary file 1 [file biomolecules-10-00943-s001.zip]

Archive with 13 entries (12 files):
- File S1_Myticin database.xlsx
- __MACOSX/
- __MACOSX/._File S1_Myticin database.xlsx
- File S6_IP.xlsx
- __MACOSX/._File S6_IP.xlsx
- File S2_Database complete genes.xlsx
- __MACOSX/._File S2_Database complete genes.xlsx
- File S3_Position Lola myticins.xlsx
- __MACOSX/._File S3_Position Lola myticins.xlsx
- File S4_Phylogeny alignment.fas
- __MACOSX/._File S4_Phylogeny alignment.fas
- File S5_PAV.xlsx
- __MACOSX/._File S5_PAV.xlsx
