# Supplementary material for: Comparative Genomics Reveals a Significant Sequence Variability of Myticin Genes in Mytilus galloprovincialis
Source: Biomolecules. 2020 Jun 22;10(6):943. doi: 10.3390/biom10060943 (PMC7356231; doi:10.3390/biom10060943)
Supplement: Supplementary file 1 [file biomolecules-10-00943-s001.zip › File S1_Myticin database.xlsx]

## Sheet: Genomic database
Seq name	Exon3_sequences
1	ACGGAAGCTCATTCGCACGCTTGTACATCATACTGGTGTGGTAAGTTTTGTGGAACTGCTAGTTGCACACATTATTTATGCAGAGTACTCCATCCCGGTAAACTGTGTGTATGTGTTCATTGCAGCAGGGTGAACAATCCTTTCAGAGTTAATCAAGTTGCTAAAAGTATTAACGATTTGGATTACACTCCA
2	ACAGAAGCTCATCCGCATGTTTGCACATCGTACTACTGTAGCAAGTTTTGTGGGACTGCTGGTTGCACACATTATGGATGCCGAAATCTCCATCGCGGGAAACTTTGCTTCTGTCTTCATTGCAGCAGGGTGAAGTTCCCGTTTGGAGCAACTCAAGATGCTAAAAGTATGAACGAACTGGAATACACTCCA
3	ACAGAAGCTCATCCGCATGTTTGCACATCGTACTACTGTAGCAAGTTTTGTGGGACTGCTGGTTGCACACATTATGGATGCCGAAATCTCCATCGCGGGAAACTTTGCTTCTGTCTTCATTGCAGCAGGGTGAAGTTCCCGTTTGGATCAACTCAAGATGCTAAAAGTATGAACGAACTGGAATACACTCCA
4	ACAGAAGCTCATCCGCAAGTTTGCACATCGTACTACTGTAGCAAGTTTTGTGGGACTGCTGGTTGCACACATTATGGATGCCGAAATCTCCATCGCGGGAAACTTTGCTTCTGTCTTCATTGCAGCAGGGTGAAGTTCCCGTTTGGAGCAACTCAAGATGCTAAAAGTATGAACGAACTGGAATACACTCCA
5	ACAGAAGCTCATCCGCATGTTTGCACATCGTACTACTGTAGCAAGTTTTGTGGGACTGCTGGTTGCACACATTATGGATGCCGAAATCTCCATCGCGGGAAACTTTGCTTCTGTCTTCATTGCAGCAGGGTGAAGTTCCCGTTTGGAGCAACTCAAGATGTTAAAAGTATGAACGAACTGGAATACACTCCA
6	ACGGAGGCTCATTCGCATGCTTGCACATCATACTGGTGTAGTAAGTTTTGTGGGGCTGGTGGTTGCACACATTATCTATGCCGAGTACTCCATCCCTGTAAAATGTGCGCCTGTCTTCATTGCAGAAGGGTGACAAATCCTTTCGGGTCTAACCAAGTTGCTAAAAGTATTAACGATTTGGATTACACTCCA
7	ATAGAAGCTCATCCGCAAGTTTGCACATCGTACTACTGTGGCAAGTTTTGTGGGACTGCTGGTTGCACACATTATGGATGCCGAAATCTCCATCGCGGGAAACTTTGCTTCTGTGTTCATTGCAGTAGGGTGAAGTTCCCGTTTGGAGCAACTCAAGATGCTAAAAGTATGAACGAACTGGAATACACTCCA
8	ACGGAGGCTCATTCGCATGCTTGCACATCATACTGGTGTGGTAAGTTTTGTGGGGCTGGTGGTTGCACACATTATCTATGCCGAGTACTCCATCCCGGTAAAATGTGCGCCTGTCTTCATTGCAGAAGGGTGAAAAATCCTTTCGGAGCTAACCAAGTTGCTAAAAGTATTAACGATTTGGATTACACTCCA
9	ACGGAAGCTCATTCACACGCTTGTACATCATACTGGTGTGGTAAGTTTTGTGGAACTGCTAGTTGCACACATTATCTATGCAGAGTACTCCATCCCGGTAAACTGTGTGCATGTCTTCATTGCAGCAGGGTGAACAATCCTTTCAGAGTTAATCAAGTTGCTAAAAGTATTAACGATTTGGATTACACTCCA
10	CAGGAAGTCCAATCAGTACCTTGTACATCACACTACTGTGTTAGGTTCTGTGGGTCTGCTGGTTGCTCATCATATGGATGTTACAGACTTCATCCCGGCAAAATTTGCTACTGCCTTCTTTGTAGCAGAGCTGAGTCTCCATTGGCACTTTCTGGAAGCGTTAGAAATGTGAACGCGCAGAACAAAGAGATGGACAACTCTCCC
11	AAGGAGGCACAATCAGCGCCTTGCAAATCGTACTGGTGTAGTAAGTTTTGTGGGACAGCTGGTTGCCAAGGGTATAGATGCTACACCACTAATCCGGGGAGGATTTGTATCTGCCGTCATTGTAGAAGAATTGAGTCCCAATATGCAATTTCTGGTAGTGATGGAAATGTGAACACCTCAATGTAACTATCTAAT
12	ACGGAAGCTCATTCGCATGCTTGCACATCTTACTGGTGTAGCAAGTTTTGTGGGGCTGTTAATTGCGAACATTATTCATGCATTGTACTACATCCCGGTAAATATTGCTTCTGTCGTGATTGCAGTAGGCAGAAAACTCCTTTTAGAGTTACTGCAGATGCTAAAAGTATTAACAATTTTGATTACACTCAA
13	ACGGAAGCTCATTCGCATGCTTGCACATCTTACTATTGTAGCAAGTTTTGTGGGGCTGCTAGTTGCACACATTATCTGTGCCGAGTACTCCATCCCGGTAAACTTTGCGTCTGTCTTCATTGCAGCAGGGTGAACAATCCTTTCAGAGTTAATCAACTTGCTAAAAGTATTAACGATTTGGATTACACTCCA
14	ACAGAAGCTCATCCGCAAGTTTGCACATCGTACTACTGTGGCAAGTTTTGTGGGACTGCTGGCTGCACACATTATGGATGCCGAAATCTCCATCGCGGGAAACTTTGCTTCTGTCTTCATTGCAGCAGGGTGAAGTTCCCGTTTGGAGCAATTCAAGATGCTAAAAGTATGAACGAACTGGAATACACTCCA
15	CAGGAAGCCCAATCAATTCCTTGTACATCATACTACTGTAGTAAGTTCTGTGGGTCTGCTGGTTGCTCATTATATGGATGTTACAAACTTCATCCCGGCAAAATTTGCTACTGCCTTCATTGTCGCAGAGCTGAGTCTCCATTAGCACTTTCTGGAAGCGCTAGGAATGTGAACGAGCAGAACAAAGAGATGGACAACTCTCCC
16	CAGGAAGCCCAATCAATTCCTTGTACATCATACTACTGTAGTAAGTTCTGTGGGTCTGCTGGTTGCTCATTATATGGATGTTACAAACTTCATCCTGGAAAAATTTGCTACTGCCTTCATTGTAGCAGAGCTGAGTCTCCATTGGCACTTTCTGGAAGCGCTAGAAATGTGAACGACAAGAACAACGAGATGGAGAACTCTCCC
17	CAGGAAGCCCAATCAGTACCTTGTACATCATACTACTGTAGTAAGTTCTGTGGGTCTGCTGGTTGCTCATTATATGGATGTTACAAACTTCATCCTGGAAAAATTTGCTACTGCCTTCATTGTAGCAGAGCTGAGTCTCCATTGGCACTTTCTGGGAGCGCTAGGAATGTGAACGACAAGAACAACGAGATGGACAACTCTCCC
18	CAGGAAGCCCAATCAGTAGCTTGTACATCATACTACTGTAGTAAGTTCTGTGGGTCTGCTGGTTGCTCATTATATGGATGTTACCTACTTCATCCTGGCAAAATTTGCTACTGCCTTCATTGTCGCAGAGCTGAGTCTCCATTGGCACTTTCTGGAAGCGCTAGGAATGTGAACGACAAGAACAACGAGATGGACAACTCTCCC
19	CAGGAAGTCCAATCAGTACCTTGTGTATCAACCTACTGTGCTAGGTTCTGTGGGTCTGCTGGTTGCTCATTATATGGATGTTACAGACGTACTTACTGCAAAATGTGCTACTGCCTTCATTGTAGAAGAGCTGAGTCTCCATTGGCACTTTCTGGAAGCGCTAGAAATATGAACGAGCAGAACAAAGAGATGGACAACTCTCCC
20	ACGGAAGCTCATTCGCATGCTTGCACATCCTACTGGTGTAGCAAGTTTTGTGGGGCTGTTAATTGCGAACATTATTCATGCATTGTGCTACATCCCGGTAAAATCTGCTTCTGTCGTGATTGCAGTAGGCAGAAAACTCCTTTTAGAGTTACTGCAGATGCTAAAAGTATTAACAATTTTGATTACACTCAA
21	ACTGAAGCTCATTCGCATGCTTGCACATCTTACTGGTGTAGCAAGTTTTGTGGGGCTGTTAATTGCGAACATTATTCATGCATTGTACTACATCCCGGTAAAATTTGCTTCTGTCGTGATTGCAGTAGGCAGAAAACTCCTTTTAGAGTTACTACAGATGCTAAAAGTATTAACAATTTTGATTACACTCAA
22	AAGGAAGCTCATTCGCATGCTTGCACATCTTACTGGTGTAGCAAGTTTTGTGGGGCTGTTAATTGCGAACATTATTCATGCATTGTACTACATCCCGGTAAAATTTGCTTCTGTCGTGATTGCAGTAAGCAGAAAACTCCTTTTAGAGTTACTGCAGATGCTAAAAGTATTAACAATTTTGATTACACTCAA
23	ACGGAAGCTCATTCGCATGCTTGCACATCTTACTGGTATAGCAAGTTTTGTGGGGCTGTTAATTGCGAACATTATTCATGCATTGTACTACATCCCGGTAAATTTTGCTTCTGTCGTGATTGCAGTAGGCAGAAAACTCCTTTTAGAGTTACTGCAGATGCTAAAAGTATTAACAATTTTGATTACACTCAA
24	AAGGAGGCACAATCAGCGCCTTGCACATCGTACTGGTGTCTTAAGTTTTGTGGGACAGCTGGTTGCCAAGGGTATAGATGCTACACCACTAATCCGGGGAGGATTTGTATCTGCCGTCATTGTAGAAGAATTGAGTCCCAATATGCAATTTCTGGTAGTGATGGAAATGTGAACACCTCAATGTAACTATCTAAT
25	ACGGAAGCTCATTCGCACGCTTGTACATCATACTGGTGTGGTAAGTTTTGTGGAACTGCTAGTTGCACACATTATCTATGCAGAGTACTCCATCCCGGTAAAATGTGCGCATGTGTTAATTGCAGCAGGGTGAACAATCCTTTCAGAGTTAATCAAGTTGCTAAAAGTATTAACGATTTGGATTACACTCCA
26	ACGGAGGCTCATTCGCATGCTTGCACATCATACTGGTGTGGTAAGTTTTGTGGGGCTGGTGGTTGCACACATTATCTATGCCGAGTACTCCATCCCGGTAAAATGTGCGCCTGTCTTCATTGCAGAAGGGTGACAAATCCTTTCGGGGCTGACCAAGTTGCTAAAAGTATTAACGATTTGGATTACACTCCA
27	ACGGAGGCTCATTCGCATGCTTGCACATCATACTGGTGTGGTAAGTTTTGTGGGGCTGGTGGTTGCACACATTATCTATGCCGAGTACTCCATCCCGGTAAAATGTGCGCCTGTCTTCATTGCAGAAGGGTGACAAATCCTTTCGGAGCTAACCAAGTTGCTAAAAGTATTAACGATTTGGATTACACTCCA
28	ACGGAGGCTCATTCGCATGCTTGCACATCATACTGGTGTGGTAAGTTTTGTGGGGCTGGTGGTTGCACACATTATCTATGCCGAGTACTCCATCCCGGTAAAATGTGCGCCTGTCTTCATTGCAGAAGGGTGACAAATCCTTTCGGGGCTAACCAAGTTGCTAATAGTATTAACGATTTGGATTACACTCCA
29	ACGAAGGCTCATTCGCATGCTTGCACATCATACTGGTGTGGTAAGTTTTGTGGGGCTGGTGGTTGCACACATTATCTATGCCGAGTACTCCATCCCGGTAAAATGTGCGCCTGTCTTCATTGCAGAAGGGTGAAAAATCCTTTCGGAGTTAACCAAGTTGCTAAAAGTATTAACGATTTGGATTACACTCCA
30	CAGGAAGCCCAATCAGTAGCTTGTACATCATACTACTGTAGTAAGTTCTGTGGGTCTGCTGGTTGCTCATTATATGGATGTTACAAACTTCATCCTGGTAAAATTTGCTACTGCCTTCATTGTAGCAGAGCTGAGTCTCCATTGGCACTTTCTGGAAGCGCTAGGAATGTGAACGACAAGAACAACGAGATGGACAACTCTCCC
31	ACGGAAGCTCATTCGCATCATTGCACATCATACTGGTGTAGTAAGTTTTGTGGAACTGCTAGTTGCACACATTATCTATGCAGAGTACTCCATCCTGTAAACTTTGCGTCTGTGTTAATTGCAGCAGGGTGAACAATCCTTTCAGAGTTAATCAACTTGCTAAAAGTATTAACGATTTGGATTACACTCCA
32	CAGGAAGTTAAATCAGTACCTTGTGCATCAACCTACTGTGCTAGGTTCTGTGGGTCTGCAGGTTGCTCATTATATGGATGTTACAGACTTCATCCCGGCAAAATTTGCTACTGCCTTCATTGTCGCAGAGCTGAGTCTCCATTGGCACTTTCTGGAAGCCCTAGAAATGTGAACGAGCAATACAAAGATATGGACAATTCTCCC
33	ACGGAAGCTCATTCGCATGCTTGCACATCTTACTGGTGTAGCAAGTTTTGTGGGGCTGTTAATTGCGAACATTATTCATGCATTGTACTACATCCCGGTAAATTTTGCTTCTGTCGTGATTGCAGTAGGCAGAAAACTCCTTTTAGAGCTACTGCAGATGCTAAAAGTATTAACAATTTTGATTACACTCAA
34	ACGGAAGCTCATTCGCATGCTTGCACATCTTACTGGTGTAGCAAGTTTTGTGGGGCTGTTAATTGCGAACATTATTCATGCATTGTACTACATCCCGGTAAATTTTGCTTCTGTCGTGATTGCAGTAGGCAGAAAACTCCTTTTAGAGTTACTGCAGATGCTAAAAGTATTAACAATTTTGATTACACTCAA
35	ACGGAAGCTCATTCACATGCTTGCACATCTTACTGGTGTAGCAAGTTTTGTGGGGCTGTTAATTGCGAACATTATTCATGCATTGTACTACATCCCGGTAAATTTTGCTTCTGTCGAGATTGCAGTAGGCAGAAAACTCCTTTTAGAGTTACTGTAGATGCTAAAAGTATTAACAATTTTGATTACACTCAA
36	ACGGAAGCTCATTCGCATTCTTGCAGATCGTACTGGTGTGGCAAGTTTTGTGGGACTGCTGATTGCACACATTATGTGTGCATTGTACTCACTCATGGAAAAATTTGCATTTGTCGGAATTGTAGGCGGATAAAAAATCCTTACAGAGCTACTCAAGTTGCTAAAAGTATTAACGATTTAGATTTCACTCCA
37	AGTGAAGCACAAAAATTGCCTTGCACATCGTACTGGTGTAGTAAGTTTTGTGGGGCAGCTGGTTGCCCATTGTATAGATGCTACACAACTAATCCGGGGAGGATTTGTATCTGCCTTCATTGTAGAAGGATTGAGTCCCAATATGCAATTTCTGGTAGTGATGGAAATGTGAACACCTCAATGTAACTATCTAAT
38	ACGGAAGCTCATTCGCATGCTTGCACATCGTACTGGTGTGGTAAGTTTTGTGGGTCTGCTAGTTGCACACATTATCTATGCCGAGTACTCCATCCCGGTAAAATGTGCGCCTGTCTTCATTGCAGCAGGGTGAACAATCCTTTCAGAGTTAATCAACTTGCTAAAAGTATTAACGATTTGGATTACACTCCA
39	CAGGAAGTCCAATCAGTACCTTGTACATCATACTACTGTGTTAGGTTCTGTGGGTCTGCTGGTTGCTCATCATATGGATGTTACAGACTTCATCCCGGCAAAATTTGCTACTGCCTTCTTTGTAGCAGAGCTGAGTCTCCATTGGCACTTTCTGGAAGCGTTAGAAATGTGAACGCGCAGAACAAAGAGATGGACAACTCTCCC
40	AAGGAGGCACAATCAGCGCCTTGCACATCGTACTGGTGTAGTAAGTTTTGTGGGAAAGCTGGTTGCCAATGGTATAGATGCTACACCACTAATCCGGGGAGGATTTGCATCTGCCTTCATTGTAGATAAATTGAGTCCCAATATGCAATTTCTGGTAGTGATGGAAATGTGAACACCTCAATGTAACTGTCTAAT
41	ACGGAAGCTCATTCGCACGCTTGTACATCATACTGGTGTAGTAAGTTTTGTGGAACTGCTAGTTGCACACATTATCTATGCAGAGTACTCCATCCCGGTAAACTGTGTGCATGTCTTTATTGCAGCAGGGTAAACAATCCTTTCAGAGTTAATCAAGTTGCTAAAAGTATTAATGATTTGGATTACACTCCA
42	ACGGAAGCTCATTCGCATGCTTGCACATCTTACTGTTGTAGCAAGTTTTGTGGGGCTGTTAATTGCGAACATTATTCATGCATTGTACTACATCCCGGTAAAATTTGCTTCTGTCGTGATTGCAGTAGGCAGAAAACTCCGTTTAGAGTTACTACAGATGCTAAAAGTATTAACAATTTTGATTACACTCAA
43	CAGGAAGCCCAATCAATTCCTTGTACATCATACTACTGTAGTAAGTTCTGTGGGTCTGCTGGTTGCTCATTATATGGATGTTACCTACTTCATCCTGGTAAAATTTGCTACTGCCTTCATTGTAGCAGAGCTGAGTCTCCATTGGCACTTTCTGGAAGCGCTAGGAATGTGAACGACAAGAACAATGAGATGGAGAACTCTCCC
44	CAGGAAGCCCAATCAATTCCTTGTACATCATACTACTGTAGTAAGTTCTGTGGGTCTGCTGGTTGCTCATTATATGGATGTTACCTACTTCATCCTGGTAAAATTTGCTACTGCCTTCATTGTAGCAGAGCTGAGTCTCCATTGGCACTTTCTGGAAGCGCTAGGAATGTGAACGACAAGAACAACGAGATGGACAACTCTCCC
45	AATGAAGCAAAAAGAACGCCTTGTACATCATACTACTGTAGTAAGTTCTGTGGGTCTGCTGGTTGCTCAGATTATCAATGCTACCGCACGTACCCCGGTAAAATTTGCTACTGCCTTCATTGTAGCAGAGCTGAGTCCCCTTTTTCACATACTGAAAGTGATCGTAATGTGAATGAAAAGGATGACAGTCAA
46	AATGAAGCAAAAAGAACGCCTTGCATATCTTACTACTGTAGTAAGTTCTGTGGGTCTGCTGGTTGCTCAGATTATCAATGCTACCGCACGTACCCCGGTAAAATTTGCTACTGCCTTCATTGTAGCAGAGCTGAGTCCCCTTTTTCACATACTGAAAGTGATCGTAATGTGAATAAAAAGGATGACAGTCAA
47	ACGGAGGCTCATTCGCATGCTTGCACATCATACTGGTGTGGTAAGTTTTGTGGGGCTGGTGGTTGCACACATTATCTATGCCGAGTACTCCAACCCGGTAAAATGTGCGCCTGTCTTCATTGCAGAAGGGTGACAAATCCTTTCGGGGCTAACCAAGTTGCTAAAAGTATTAACGATTTGGATTACACTCCA
48	ACGGAAGCTCATTCGCATTCTTGCAGATCGTACTGGTGTGGCAAGTTTTGTGGGACTGCTGATTGCACACATTATGTGTGCATTGTACTCACTCTTGGAAAAATTTGCATTTGTCAGAATTGTAGGCGGATAAAAAATCCTTACAGAGCTGCTCAAGTTGCTAAAAGTATTAACGATTTAGATTTCACTCCA
49	ACAGAAGCTCATCCGCATGTTTGCACATCGTACTACTGTAGCAAGTTTTGTGGGGCTGCTGGTTGCACACATTATGGATGCCGAAATCTCCATCGCGGGAAACTTTGCTTCTGTGTTCATTGCAGCAGGGTGAAGTTCCCGTTTGGAGCAACTCAAGATGCTAAAAGTATGAACGAACTGGAATACACTCCA
50	CAGGAAGTCCAATCAGTACCTTGTGCATCAACCTGGTGTAGTAGGTTCTGTGGGTCTGCTGGTTGCAGATTATATGGATGTTACAGACTTCATCCCGGCAAAATTTGCTACTGCCTTCATTGTAGCAGAGCTGAGTCTCCATTGGCACTTTCTGGAAGCGCTAGGAATGTGAACGAGCAGAACAAAGAGATGGACAACTCTCCC
51	CAGGAAGTCCAATCAGTACCTTGTGTATCAATCTACTGTGGTAAGTTCTGTGGGTCTGCTGGTTGTTCATTATATGGATGTTACAGACGTACTTACTGCAAAATGTGTTACTGCCTTCATTGTAGAAGAGCTGAGTCTCCATTGGCACTTTCTGGAAGCGCTAGAAATATGAACGAGCAGAACAAAGAGATGGACAACTCTCCC
52	CAGGAAGTCCAATCAGTACGTATACCTTGTACATCAACTAACTGTGCTTGGTTCTGTCGGTCTAAAGGTTGCTCATTATATGGATGTTCCAGACTTCATCCCATAATTTGCTACTGCTATCATTGTAGAAGAGCTGAGTCTCCATTGGCACTTTCTGGAAGCGCTAGGAATGTGAACAAACAGAACAAAGAGATGGACAACTCTCCA
53	ACGGAAGCTCATCCGCAAGTTTGCACATCGTACTACTGTGCCAAATTTTGTGGGTCTTTGGGTTGCACACATTATGGCTGCCGAGTACTCCATCCAGGGAAACTTTGCTTCTGTTTTGATTGCGACAGGGTGAAGTCTCCTTTCACAGCTACTCAAAATGCCAAAAGTAATAACGATTTGGATTACACTCCA
54	CAGGAAGCCCAATCAGTAGCTTGTACATCATACTACTGTAGTAAGTTCTGTGGGTCTGCTGGTTGCTCATTATATGGATGTTACAAACTTCATCCTGGCAAAATTTGCTACTGCCTTCATTGTCGCAGAGCTGAGTCTCCATTGGCACTTTCTGGAAGCGCTAGGAATGTGAACGAGCAGAACAAAGAGATGGACAACTCTCCC
55	CAGGAAGTCCAATCAGTACGTATACCTTGTACATCAACTAACTGTGCTTGGTTCTGTGGGTCTAAAGGTTGCTTATTTTATCGCTGTTCCAGACTTCATCCCGTAATTTGCTACTGCTATCATTGTAGCAGAGCTGGGTCTCCATTGGCACTTTATGGAAGCGCTAGGAATGTGAACGACAAGAACAACGAGATAGACAACTCTCCA
56	CAGGAAGTCCAATCAGTACGTATACCTTGTACATCAACTAACTGTGCTTGGTTCTGTGGGTCTAAAGGTTGCTTATTTTATCGCTGTTCCAGACTTCATCCCGTAATTTGCTACTGCTATCATTGTAGCAGAGCTGAGTCTCCATTGGCACTTTCTGGAAGCGCTAGGTATGTGAACGACAAGAACAACGTGATAGACAACTCTCCA
57	CAGGAAGTCCAATCAGTACCTTGTGCATCAACTAACTGTGCTTTGTTCTGTCGGTCTAAAGGTTGCTCATTATATGGATGTTCCAACCTTCATCCCGTAAGTTGCTACTGCTATCATTGTAGAAGAGCTGAGTCTTTATTGACACTTTCTGGAAGCGCTAGGAATGTGAACGAGCAGAACAAAGAGATGGACAACTCTCCA
58	ACGGAAGCTCATTCACACTCTTGTACATCATACTGGTGTGGTAAGTTTTGTGGAACTGCTAGTTGCACACATTATTTATGCAGAGTACTCCATCCCGGTAAACTGTGTGTATGTGTTCATTGCAGCAGGGTGAACAATCCTTTCAGAGTTAATCAAGTTGCTAAAAGTATTAACGATTTGGATTACACTCCA
59	TACGGACCTCATTCGGATGCTTGCACATCTTACTGGTGTAGCAAGTTTTGTGGGGCTGTTAATTGCGAACATTATTCATGCATTGTACTACATCCCGGTAAAATTTGTTTCTGTCGTGATTGGAGTAGGCAGAAAACTCCTTTTAGAGTTACTGCAGATGCTAAAAGTATTAACAATGTAAGTATTTTATTCCCA
60	ACGGAGGCTCATTCGCATGCTTGCACATCATACTGGTGTGGTAAGTTTTGTGGGGCTGGTGGTTGCACACATTATATATGCCGAGTACTCCATCCCGGTAAAATGTGCGCCTGTCTTCATTGCAGAAGGGTGACAAATCCTTTCGGGGCTAACCAAGTTGCTAAAAGTATTAACGATTTGGATTACACTCCA
61	CAGGAAGCCCAATCAATTCCTTGTACATCATACTACTGTAGTAAGTTCTGTGGGTTAGGTGGTTGCTCATTATATGGATGTTACAAACTTCATCCCGGCAAAATTTGCTACTGCCTTCATTGTCGCAGAGCTGAGTCTCCATTGGCACTTTCTGGAAGCGCTAGAAATGTGAACGAGCAGAACAAAGAGATGGTCAACTCTCCC
62	CAGGAAGTCCAATCAGTACGTATACCTTGTCCACCAACTAACTGTGCTTGGTTCTGTGGGTCTAAAGGTTGCTTATTTTATCGCTGTTCCAGACTTCATCCCGTAAGTTGCTACTGCTATCATTGTAGAAGAGCTGAGTCTCCATTGGCACTTTCTGGAAGCGCTAGGAATGTGAACGAGCAGAACAAAGAGATGGACAACTCTCCA
63	ACGGAAGCTCATTCGCATTCTTGCAGATCGTACTGGTGTGGCAAGTTTTGTGGGACTGCTGATTGCACACATTATCTGTGCATTGTACTCACTCTTGGAAAAATTTGCATTTGTCGGAATTGTAGGCGGATAAAAAATCCTTACAGAGCTACTCAAGTTGCTAAAAGTTTTAACGATTTAGATTACACTCCA
64	TACGGACCTCATTCGGATGCTTGCACATCTTACTGGTGTAGCAAGTTTTGTGGGGCTGTTAATTGCGAACATTATTCATGCATTGTACTACATCCCGGTAAAATTTGTTTCTGTTGTGATTGGAGTAGGCAGAAAACTCCTTTTAGAGTTACTGCAGATGCTAAAAGTATTAACAATGTAAGTATTTTATTCCCA
65	ACAGAAGCTCATCCGCAAGTTTGCACATCGTACTACTGTGGCAAGTTTTATGGGACTGCTGGTTGCACACATTATGGATGCCGAAATCTCCATCGCGGGAAACTTTGCTTCTGTCTTCAATGCAGCAGGGTGAAGTTCCCGTTTGGAGCAATTAAAGATGCTAAAAGTATGAACGAACTGGAATACACTCCA
66	CAAGAAGTCCAATCAGTACCTTGTGCATCAACCTACTGTGCTAGGTTCTGTGGGTCTGCTGGTTGCTCTAAATATGGATGTTACAGACTTCATCCCGGCAAAATTTGCTACTGCCTTCATTGTAGAAGAGCTGAGTCTCCATTGGCACTTTCTGGAAGCGCTAGGAATGTGAACGAGCAGAACAAAGAGATGGACAACTCTCCC
67	CAGGAAGTCCAATCAGTACCTTGTGTATCAACCTACTGTGCTAGGTTCTGTGGGTCTGCTGGTTGCTCATTATATGGATGTTACAGACGTACTTACTGCAAAATATGCTACTGCCTTCATTGTAGAAGAGCTGAGTCTCCATTGGCACTTTCTGGAAGCGCTAGGAATATGAACGAGCAGAACAAAGAGATGGACAACTCTCCC
68	ACGGAAGCTCATTCGCACGCTTGTACATCATACTGGTGTGGTAAGTTTTGTGGAACTCTAGTTGCACACATTATTTATGCAGAGTACTCCATCCCGGTAAACTGTGTGTATGTGTTCATTGCAGCAGGGTGAACAATCCTTTCAGAGTTAATCAAGTTGCTAAAAGTATTAACGATTTGGATTACACTCCA
69	AAGGAAGCTCATTTGCATGCTTGCACATCTTACTGGTGTAGCAAGTTTTGTGGGGCTGTTAATTGCGAACATTATTCATGCATTGTACTACATCCCGGTAAAATTTGCTTCTGTCGTGATTGCAGTAGGCAGAAAACTCCTTTTAGAGTTACTGCAGATGATAAAAGTATTAACAATTTTGATTACACTCAA
70	CAGGAAGCCCAATCAGTAGCTTGTACATCATACTACTGTAGTAAGTTCTGTGGGTCTGCTGGTTGCTCATTATATGGATGTTACCTACTTCATCCTGGAAAAATTTGTTACTGCCTTCATTGTAGCAGAGCTGAGTCTCCATTGGCACTTTCTGGAAGCGCTAGGAATGTGAACGACAAGAACAACGAGATGGACAACTCTCCC
71	ACAGAAGCTCATCCGCATGTTTGCACATCGTACTACTGTAGCAAGTTTTGTGGGACTGCTGGTTGCACACATTATGGATGCCGAAATCTCCATCGCGGGAAACTTTGCTTCTGTGTTCATTGCAGCAGGGTGAAGTTCCCGTTTGGAGCAACTCAAGATGCTAAAAGTATGAACGAACTGGAATACACTCCA
72_PG	TTTTGTGGGACTGCTAGTTGCACACATTATCTATGCAGAGTACTCCATCCCGGTAAACTTTGCGCCTGTCTTCATTGCAGCAGGGTGAACAATCCTTTCAGAGTTAATCAACTTGCTAAAAGTATTAAAGATTTAATTGGATTACACTCCAAT
73	CAGGAAGTCCAATCAGTACCTTGTGCATCAACTATCTGTGCTTGGTTCTGTGGGTCTAAAGGTTGCTTATTTTATCGCTGTTCCAGACTTCATCCCGTAATTTGCTACTGCTATCATTGTAGAAGAGCTGAGTCTCCATTGGCACTTTCTGGAAGCGCTAGGAATGTGAACGAGCAGAACAAAGAGATGGACAACTCTCCA
74	ACAGAAGCTCATCCGAAAGTTTGCACATCATACTACTGTGGCAAGTTTTGTGGGACTGCTGGTTGTACACGTTATGGATGCCGAAATCTCCATCGCGGGAAACTTTGCTTCTGTCTTCATTGCGGCAGGGTGAAGTTCCCATTTGGAGCAACTCAAGATGCTAAAAGTATGAACGAACTGGAATACACTCCA
75_PG	TGTTACAAACTTCATCCCGGCAAAATTTGCTACTGCCTTCATTGTAGAAGAGCTGAGTCTCCATTGACACTTTCTGGAAGGGCTAGGAATGTGAACGAGCAGAACAAAGATATTGCCAACTCTCCA
76	CAGGAAGTCCAATCAGTACGTATACCTTGTACATCAACTAACTGTGCTTGGTTCTGTGGGTCTAAAGGTTGCTCATTATATGGATGTTCCAGACTTCATCCGGTAATTTGCTACTGCTATCATTGTAGAAGAGCTGAGTCTCCATTGGCACTTTCTGGAAGCGCTAGGAATGTGAACGAGCAGAACAAAGAGATGGACAACTCTCCA
77	ACGGAAGCTCATTCGCACGCTTGTACATCATACTGGTGTGGTAAGTTTTGTGGAACTGCTAGTTGCACACATTATCTATGCAGAGTACTCCATCCCGGTAAAATGTGCGCATGTGTTCATTGCAGCAGGGTGAACAATCCTTTCAGAGTTAATCAAGTTGCTAAAAGTATTAACGATTTGGATTACACTCCA
78	ACGGATGCTCATTCGCACGCTTGTACATCATACTGGTGTGGTAAGTTTTGTGGAACTGCTAGTTGCACACATTATCTATGCAGAGTACTCCATCCCGGTAAAATGTGCGCATGTGTTCATTGCAGCAGGGTGAACAATCCTTTCAGAGTTAATCAAGTTGCTAAAAGTATTAACGATTTGGATTACACTCCA
79	ACAGAAGCTCATCCGCATGTTTGCACATCGTACTACTGTAGCAAGTTTTGTGGGACTGCTGGTTGCACACGTTATGGATGCCGAAATCTCCATCGCGGGAAGCTTTGCTTCTGTCTTCATTGCAGCAGGGTGAAGTTCCCGTTTGGAGCAACTCAAGATGCTAAAAGTATGAACGAACTGGAATACACTCCA
80	CAGGAAGCCCAATCAGTAGCTTGTACATCATACTACTGTAGTAAGTTCTGTGGGTCTGCTGGTTGCTCATTATATGGATGTTACCTACTTCATCCTGGAAAAATTTGCTACTGCCTTCATTGTAGCAGAGCTGAGTCTCCATTGGCACTTTCTGGAAGCGCTAGGAATGTGAACGACAGGAACAACGAGATGGACAACTCTCCC
81	CAGGAAGCCCAATCAGTAGCTTGTACATCATACTACTGTAGTAAGTTCTGTGGGTCTGCTGGTTGCTCATTATATGGATGTTACCTACTTCATCCTGGAAAAATTTGCTACTGCCTTCATTGTAGCAGAGCTGAGTCTCCATTGGCACTTTCTGGAAGCGCTAGGAATGTGAACGAAAAGAACAACGAGATGGACAACTCTCCC
82_PG	AAGGAAGCTCATTCGCATGCTTGCACATCTTACTGATGTAGCAAGTTTTGTGGGGCTATTAATTGCGAACATTATTCATGCATTGTACTACATCCCGGTAAAATTTGCTTCTGTCGTGATTGCAGTAGGTAGAAAACTTCTTTTAGAGTTACTGCAGATGCTAAAAGTATTAACAATTTTGATTACACTCAA
83_PG	ACGAAAGCTCATTCGCATGCTTGCACATCTTACTAGTGTAGCAAGTTTTGTGGGGCTGTTAATTGCGAACATTATTCATGCATTGTACTACATCACGGTAAAATTTGCGTCTGTCGTGATTGCAGTAGGCAGAAAACTCCTTTTAGAGTTACTGCAGTG
84_PG	ACGGAAGCTCATTCGCATGCTTGCACATCTTACTGATGTAGCAAGTTTTGTGGGGCTGTTAATTGCGAACATTATTCATGCATTGTACTACATCCCGGTAAAATTTGCTTCTGTCGTGATTGCAGTAGGCAGAAAACTCCTTTTAGAGTTACTGCAGATGCTAAAAGTATTAACAATTTTGATTACACTCAA
85_PG	CAGGAAGTCCAATCAGTACCTTGACCTTGTACACCAACTAACTGTGCTTGGTTCTGTGGGTCTAAAGGTTGCTCATTATATAGATGTTCCATACTTCATCCCGTAATTTGCTACTGCTATCATTGTAGAAGAGCTGAGTCTCCATTGGCACTTTCTGGAAGCGCTAGGAATGTGAACGAGCAGAACAAAGAGATGGACAACTCTCCA
86_PG	TGTTACAAACTTCATCCCGGCAAAATTTGCTACTGCCTTCATTGTAGAAGAGCTGAGTCTCCATTGACACTTTCTGGAAGCGCTAGGAATGTGAACGAGCAGAACAAAGATATTGCCAACTCTCCA
87	ACGGAAGCTCATTCACATGCTTGCACATCTTACTGGTGTAGCAATTGTTAATTGCGAACATTATTCATGCATTGTACTACATCCCGGTAAATTTTGCTTCTGTCGAGATTGCAGTAGGCAGAAAACTCCTTTTAGAGTTACTGTAGATGCTAAAAGTATTAACAATTTTGATTACACTCAA
88_PG	ATGGAAGCTCATTCGCATCATTGCACATCATACTAGTGTAGTAAGTTTTGTGGGACTGCTAGTTGCACACATTATCTATGCAGAGTACTCCATCCCGGTAAACTTTGCGTCCGTGTTCATTGCAGCAGGGTGAACAATCCTTTCAGAGTTAATCAACTTGCTAAAAGTATTAACGATTTGGATTACACTCCA
89_PM	AAAGTTGAGTCAAAAGATTATAGAGATTACCACTGTAGTATGTTTTGTGGTGGATGCCTAGGTTACAAATACCTTTCACTCAGATGTGAATGCCTTAATTGTCGCAGTGTTAAGTTTCAATTTACACTTGATGGAGATGCTATAAATATTAACTAAAAGAAACAATCTCAT
90_PM	GAAGTTGAGTCAAGGGATTATAGAGATTACCACTGTAGTATGTTTTGTGGTGGATGCCCAGGTTACAAATACCTTTCACTCAGATGTGAATGCCTTAATTGTCGCAGTGTTAAGTCTCAATTTACACTTGATGGAGATGCTATAAATATTAACTAAAAGAAACAATCTCAT
91_PM	AAAGTTGAGTCAAGTGATTATAGAGATTACCACTGTAGTATGTTTTGTGGTGGATGTCTAGGTTACAAATACCTTTCACTCAGATGTGAATGCCTTAATTGTCGCAGTGTTAAGTTTCAATTTACACTTGATGGAGAGGCTATAAATAATAACTAAAAGAAACAATCTCAT
92_PM	GAAGTTGAATCAAGGGATTATAGAGATTACCACTGTAGTATGTTTTGTGGTGGATGCCTAGGTTACAAATACCTTTCACTCAGATGTGAATGCCTTAATTGTCGCAGTGTTAAGTCTCAATTTACACTTGATGGAGATGCTATAAATATTAACTAAAAGAAACAATCTCAT
93_PM	AAAGTTGAGTCAAGAGATTATAGAGATTACCACTGTAGTATGTTTTGTGGTGGATGCCTAGGTTACAAATACCTTTCACTCAGATGTGAATGCCTTAATTGTCGCAGTGTTAAGTTTCAATTTACACTTGATGGAGAGGCTATAAATAATAACTAAAAGAAACAATCTCAT
94_PM	AAAGTTGAGTCAAGAGATTATAGAGATTTCCACAGTGAGTATGTTTTGTGGTGGATGCCTAGGTTACAAATACCTTTCACTCAGATGTGAATGCCTTAATTGTCGCAGTGTTAAGTTTCAATTTACACTTGATGGAGAGGCTATAAATAATAACTAAAAGAAACAATCTCAT
95_PM	AAAGTTGAGTCAAGAGATTATAGAGATTACCGCTGTAGTATGTTTTGTGGTGGATGCCTAGGTTACAAATACCTTTCACTCAGATGTGAATGCCTTAATTGTCGCAGTGTTAAGTTTCAATTTACACTTGATGGAGAGGCTATAAATAATAACTAAAAGAAACAATCTCAT
96_PM	AAAGTTGAGTCAAGAGATTATAGAGATTACCACTGTAGTATGTTTTGCGGTGGATGCCCAGGTTACAAATACCTTTCAATCAGATGTGAATGCCTTAATTGTCGCAGTGTTAAGTTTCAATTTACACTTGATGGAGATGCTATAAATATTAACTAAAAGAAACAATCTCAT
97_PG	TGTTACAAACTTCATCCCGGCAAAATTTGCTACTGCCTTCATTGTAGAAGAGCTGAGTCTCCATTGGCACTTTCTGGAAGCGCAAGAAAAGAGAACGAGCAGAACAAAGATATTGACAACTCTCCA
98_PM	CAGAAAGTCGAATCAAGGGATTATAGAGAATACTACTGTAGTAAGTTTTGTGGTGGATGCCTAGGTTATAGATACCTTCCACGCAGATGTGAATGCCTTAATTGTCGCAGCGTGAAGTCTCAATTTACACTTGATGCAGATGCTAGATATGTAAACTAAAAAAGAAACAATCTCA
99_PM	CAGAAAGTCGAATCAAGGGATTATAGAGAATACTGCTGTAGTAGGTTTTGTGATGGATGCCTAGGTTATACATACCTTCCACTCAAATTTGAATGCCTTAAATGTCGCAGCGTGAAGTCTCAATTTACACTTGATGGAGATGCTAGAAATGTAAACTAAAAAGAAACAATCTCA
100_PM	CAGAAAGTCAAATCAAGGGATTATAAAGAATACTACTGCAGTAAGTTTTGTGGTGGATGCCTAGGTTATAAATACCTTCCACTCAGATGTGAATGCCTTAATAGTCGCAGCGTGAAGTCTCAATTTACACTTGATGGAGATGCTAGAAATGTAAACTAAAAAGAAACAATCTCA
101_PM	CAGAAAGTCGAATCAAGAGATTATAGAGAACACTACTGTAGTATGTTTTGTGGTGGATGCCTAGGTTATAAATACCTTCCACTCAGATGTGAATGCCTTAATTGTCGCAGCGTGAAGTCTCAATTTACACTTCATGGAGATGCTAGAAATGTAAACTAAAAAGAAACAATCTCA
102_PM	CAGAAAGTCGAATCAAGGGATTATAGAGAATACTGCTGTAGTAGGTTTTGTGATGGATGCCTAGGTTATACATACCTTCCACTCAAATGTGAATGCCTTAAATGTCGCAGCGTGAAGTCTCAATTTACACTTGAGGGAGATGCTAGAAATGTAAACTAAAAAGAAAAATCTCAT
103_PM	CAGAAAGTCGAATCAAGGGATTATAGAGAATACTGCTGTAGTAGGTTTTGTGATGGATGCCTAGGTTATACATACCTTCCACTCAAATGTGAATGCCTTAAATGTCGCAGCGTGAAGTCTCAATTTACACTTGATGGAGATGCTAGAAATGTAAACTAAAAAGAAACAATCTCA
104_PM	CAGAAAGTCGAATCAAGGGATTATAGAGAATACTACTGTAGTAAGTTTTGTGGTGGATGCCTAGGTTATAAATACCTTCCACGCAGATGTGAATGCCTTAATTGTCGCAGCGTGAAGTCTCAATTCACACTTGATAGAGATGCTAGAAATGTAAACTAAAAAGAAACAATCTCA
105_PM	CAGAAAGTCGAATCAAGGGATTATAGAGAATACTACTGTAGTAAGTTTTGTGGTGGATGCCGAGGTTATCAATACCTTCCACGAAGATGTGATTGCCTTAAGTGTCGCAGCGTGAAGTCTCAATTTACACTTGATGGAGATGCTAGAAATTTCAACTAAAAAGAAACAATCTCA
106_PM	CAGAAAGTCGAATCAAGGGATTATAGAGAATACTACTGTAGTAAGTTTTGTGGTGGATGCCGAGGTTATCAATACCTTCCACGAAGATGTGATTGCCTTAAGTGTCGCAGCGTGAAGTTTCAATTTACACTTGATGGAGATGCTAGAAATTTCAACTAAAAAGAAACAATCTCA
107	ACGGAAGCTCATTCACACGCTTGTACATCATACTGGTGTGGTAAGTTTTGTGGAACTGCTAGTTGCACACATTATTTATGCAGAGTACTCCATCCCGGTAAACTGTGTGTATGTGTTCATTGCAGCAGGGTGAACAATCCTTTCAGAGTTAATCAAGTTGCTAAAAGTATTAACGATTTGGATTACACTCCA
108	ACGGAAGCTCATTCGCACGCTTGTACATCATACTGGTGTGGTAAGTTTTGTGGAACTGCTAGTTGTACACATTATTTATGCAGAGTACTCCATCCCGGTAAACTGTGTGTATGTGTTCATTGCAGCAGGGTGAACAATCCTTTCAGAGTTAATCAAGTTGCTAAAAGTATTAACGATTTGGATTACACTCCA
109	CAGGAAGTCCAATCAGTACCTTGTACATCACACTACTGTGTTAGGTTCTGTGGGTCTGCTGGTTGCTCATCATATGGATGTTACAGACTTCATCCCGGCAAAATTTGCTACTGCCTTCTTTGTAGCAGAGCTGAGTCTCCATTGGCACTTTCTGGAAGCGTTAGAAATGTGAACGCGCAGAATAAAGAGATGGACAACTCTCCC
110	CAGGAAGCCCAATCAATTCCTTGTACATCATACTACTGTAGTAAGTTCTGTGGGTCTGCTGGTTGCTCATTATATGGATGTTACAAACTTCATCCCGGCAAAATTTGCTACTGCCTTCATTGTCGCAGAGCTGAGTCTCCATTGGCACTTTCTGGAAGCGCTAGGAATGTGAACGAGCAGAACAAAGAGATGGACAACTCTCCC
111	CAGGAAGCCCAATCAGTAGCGTGTACATCATACTACTGTAGTAAGTTCTGTGGGTCTGCTGGTTGCTCATTATATGGATGTTACCTACTTCATCCTGGCAAAATTTGCTACTGCCTTCATTGTCGCAGAGCTGAGTCTCCATTGGCACTTTCTGGAAGCGCTAGGAATGTGAACGACAAGAACAACGAGATGGACAACTCTCCC
112	ACAGAAGCTCATCCGCATGTTTGCACATCGTACTACTGTAGCAAGTTTTGTGGGACTGCTGGTTGCACACATTATGGATGCCGAAATCTCCATCGCGGGAAGCTTTGCTTCTGTCTTCATTGCAGCAGGGTGAAGTTCCCGTTTGGAGCAACTCAAGATGCTAAAAGTATGAACGAACTGGAATACACTCCA
113	ACGGAAGCTCATTCGCATGCTTGCACATCTTACTGGTGTAGCAAGTTTTGTGGGGCTGTTAATTGCGAACATTATTCATGCATTGTACTACATCCCGGTAAAATTTGCTTCTGTCGTGATTGCAGTAGGCAGAAAACTCCTTTTAGAGTTACTGCAGATGCTAAAAGTATTAACAATTTTGATTACACTCAA
114	ACGGAAGCTCATTCGCATGCTTGCACATCCTACTGGTGTAGCAAGTTTTGTGGGGCTGTTAATTGCGAACATTATTCATGCATTGTGCTACATCCCGGTAAAATTTGCTTCTGTCGTGATTGCAGTAGGCAGAAAACTCCTTTTAGAGTTACTGCAGATGCTAAAAGTATTAACAATTTTGATTACACTCAA
115	ACGGAAGCTCATTCGCACGCTTGTACATCATACTGGTGTAGTAAGTTTTGTGGAACTGCTAGTTGCACACATTATCTATGCAGAGTACTCCATCCCGGTAAACTGTGTGCATGTCTTTATTGCAGCAGGGTAAACAATCCTTTCAGAGTTAATCAAGTTGCTAAAAGTATTAACGATTTGGATTACACTCCA
116	ATAGAAGCTCATCCGCAAGTTTGCACATCGTACTACTGTGGCAAGTTTTGTGGGACTGCTGGTTGCACACATTATGGATGCCGAAATCTCCATCGCGGGAAACTTTGCTTCTGTGTTCATTGCAGCAGGGTGAAGTTCCCGTTTGGAGCAACTCAAGATGCTAAAAGTATGAACGAACTGGAATACACTCCA
117	CAGGAAGCCCAATCAGTAGCTTGTACATCATACTACTGTAGTAAGTTCTGTGGGTCTGCTGGTTGCTCATTATATGGATGTTACCTACTTCATCCTGGAAAAATTTGCTACTGCCTTCATTGTAGCAGAGCTGAGTCTCCATTGGCACTTTCTGGAAGCGCTAGGAATGTGAACGACAAGAACAACGAGATGGACAACTCTCCC
118	ACAGAAGCTCATTCGCACGCTTGTACATCATACTGGTGTGGTAAGTTTTGTGGAACTGCTAGTTGCACACATTATCTATGCAGAGTACTCCATCCCGGTAAAATGTGCGCATGTGTTCATTGCAGCAGGGTGAACAATCCTTTCAGAGTTAATCAAGTTGCTAAAAGTATTAACGATTTGGATTACACTCCA
119	ACGGAAGCTCATTCGCACGCTTGTACATCATACTGGTGTGGTAAGTTTTGTGGAACTGCTAGTTGCACACATTATCTATGCAGAGTACTCCATCCCGGTAAAATGTGCGCATGTGTTCATTGCAGCAGAGTGAATAATCCTTTCAGAGTTAATCAAGTTGCTAAAAGTATTAACGATTTGGATTACACTCCA
120_PM	AAAGTTGAGTCAAGAGATTATAGAGATTACCACTGTAGTATGTTTTGTGGTGGATGCCCAGGTTACAAATACCTTTCAATCAGATGTGAATGCCTTAATTGTCGCAGTGTTAAGTTTCAATTTACACTTGATGGAGATGCTATAAATATTAACTAAAAGAAACAATCTCAT

## Sheet: Clusters of sequences
Cluster	Seq name	Exon3_sequences
Cluster 1	52	CAGGAAGTCCAATCAGTACGTATACCTTGTACATCAACTAACTGTGCTTGGTTCTGTCGGTCTAAAGGTTGCTCATTATATGGATGTTCCAGACTTCATCCCATAATTTGCTACTGCTATCATTGTAGAAGAGCTGAGTCTCCATTGGCACTTTCTGGAAGCGCTAGGAATGTGAACAAACAGAACAAAGAGATGGACAACTCTCCA
	76	CAGGAAGTCCAATCAGTACGTATACCTTGTACATCAACTAACTGTGCTTGGTTCTGTGGGTCTAAAGGTTGCTCATTATATGGATGTTCCAGACTTCATCCGGTAATTTGCTACTGCTATCATTGTAGAAGAGCTGAGTCTCCATTGGCACTTTCTGGAAGCGCTAGGAATGTGAACGAGCAGAACAAAGAGATGGACAACTCTCCA
	85_PG	CAGGAAGTCCAATCAGTACCTTGACCTTGTACACCAACTAACTGTGCTTGGTTCTGTGGGTCTAAAGGTTGCTCATTATATAGATGTTCCATACTTCATCCCGTAATTTGCTACTGCTATCATTGTAGAAGAGCTGAGTCTCCATTGGCACTTTCTGGAAGCGCTAGGAATGTGAACGAGCAGAACAAAGAGATGGACAACTCTCCA
Cluster 2	55	CAGGAAGTCCAATCAGTACGTATACCTTGTACATCAACTAACTGTGCTTGGTTCTGTGGGTCTAAAGGTTGCTTATTTTATCGCTGTTCCAGACTTCATCCCGTAATTTGCTACTGCTATCATTGTAGCAGAGCTGGGTCTCCATTGGCACTTTATGGAAGCGCTAGGAATGTGAACGACAAGAACAACGAGATAGACAACTCTCCA
	56	CAGGAAGTCCAATCAGTACGTATACCTTGTACATCAACTAACTGTGCTTGGTTCTGTGGGTCTAAAGGTTGCTTATTTTATCGCTGTTCCAGACTTCATCCCGTAATTTGCTACTGCTATCATTGTAGCAGAGCTGAGTCTCCATTGGCACTTTCTGGAAGCGCTAGGTATGTGAACGACAAGAACAACGTGATAGACAACTCTCCA
	62	CAGGAAGTCCAATCAGTACGTATACCTTGTCCACCAACTAACTGTGCTTGGTTCTGTGGGTCTAAAGGTTGCTTATTTTATCGCTGTTCCAGACTTCATCCCGTAAGTTGCTACTGCTATCATTGTAGAAGAGCTGAGTCTCCATTGGCACTTTCTGGAAGCGCTAGGAATGTGAACGAGCAGAACAAAGAGATGGACAACTCTCCA
	73	CAGGAAGTCCAATCAGTACCTTGTGCATCAACTATCTGTGCTTGGTTCTGTGGGTCTAAAGGTTGCTTATTTTATCGCTGTTCCAGACTTCATCCCGTAATTTGCTACTGCTATCATTGTAGAAGAGCTGAGTCTCCATTGGCACTTTCTGGAAGCGCTAGGAATGTGAACGAGCAGAACAAAGAGATGGACAACTCTCCA
Cluster 3	16	CAGGAAGCCCAATCAATTCCTTGTACATCATACTACTGTAGTAAGTTCTGTGGGTCTGCTGGTTGCTCATTATATGGATGTTACAAACTTCATCCTGGAAAAATTTGCTACTGCCTTCATTGTAGCAGAGCTGAGTCTCCATTGGCACTTTCTGGAAGCGCTAGAAATGTGAACGACAAGAACAACGAGATGGAGAACTCTCCC
	17	CAGGAAGCCCAATCAGTACCTTGTACATCATACTACTGTAGTAAGTTCTGTGGGTCTGCTGGTTGCTCATTATATGGATGTTACAAACTTCATCCTGGAAAAATTTGCTACTGCCTTCATTGTAGCAGAGCTGAGTCTCCATTGGCACTTTCTGGGAGCGCTAGGAATGTGAACGACAAGAACAACGAGATGGACAACTCTCCC
	30	CAGGAAGCCCAATCAGTAGCTTGTACATCATACTACTGTAGTAAGTTCTGTGGGTCTGCTGGTTGCTCATTATATGGATGTTACAAACTTCATCCTGGTAAAATTTGCTACTGCCTTCATTGTAGCAGAGCTGAGTCTCCATTGGCACTTTCTGGAAGCGCTAGGAATGTGAACGACAAGAACAACGAGATGGACAACTCTCCC
	43	CAGGAAGCCCAATCAATTCCTTGTACATCATACTACTGTAGTAAGTTCTGTGGGTCTGCTGGTTGCTCATTATATGGATGTTACCTACTTCATCCTGGTAAAATTTGCTACTGCCTTCATTGTAGCAGAGCTGAGTCTCCATTGGCACTTTCTGGAAGCGCTAGGAATGTGAACGACAAGAACAATGAGATGGAGAACTCTCCC
	44	CAGGAAGCCCAATCAATTCCTTGTACATCATACTACTGTAGTAAGTTCTGTGGGTCTGCTGGTTGCTCATTATATGGATGTTACCTACTTCATCCTGGTAAAATTTGCTACTGCCTTCATTGTAGCAGAGCTGAGTCTCCATTGGCACTTTCTGGAAGCGCTAGGAATGTGAACGACAAGAACAACGAGATGGACAACTCTCCC
	54	CAGGAAGCCCAATCAGTAGCTTGTACATCATACTACTGTAGTAAGTTCTGTGGGTCTGCTGGTTGCTCATTATATGGATGTTACAAACTTCATCCTGGCAAAATTTGCTACTGCCTTCATTGTCGCAGAGCTGAGTCTCCATTGGCACTTTCTGGAAGCGCTAGGAATGTGAACGAGCAGAACAAAGAGATGGACAACTCTCCC
	80	CAGGAAGCCCAATCAGTAGCTTGTACATCATACTACTGTAGTAAGTTCTGTGGGTCTGCTGGTTGCTCATTATATGGATGTTACCTACTTCATCCTGGAAAAATTTGCTACTGCCTTCATTGTAGCAGAGCTGAGTCTCCATTGGCACTTTCTGGAAGCGCTAGGAATGTGAACGACAGGAACAACGAGATGGACAACTCTCCC
	81	CAGGAAGCCCAATCAGTAGCTTGTACATCATACTACTGTAGTAAGTTCTGTGGGTCTGCTGGTTGCTCATTATATGGATGTTACCTACTTCATCCTGGAAAAATTTGCTACTGCCTTCATTGTAGCAGAGCTGAGTCTCCATTGGCACTTTCTGGAAGCGCTAGGAATGTGAACGAAAAGAACAACGAGATGGACAACTCTCCC
	18	CAGGAAGCCCAATCAGTAGCTTGTACATCATACTACTGTAGTAAGTTCTGTGGGTCTGCTGGTTGCTCATTATATGGATGTTACCTACTTCATCCTGGCAAAATTTGCTACTGCCTTCATTGTCGCAGAGCTGAGTCTCCATTGGCACTTTCTGGAAGCGCTAGGAATGTGAACGACAAGAACAACGAGATGGACAACTCTCCC
	111	CAGGAAGCCCAATCAGTAGCGTGTACATCATACTACTGTAGTAAGTTCTGTGGGTCTGCTGGTTGCTCATTATATGGATGTTACCTACTTCATCCTGGCAAAATTTGCTACTGCCTTCATTGTCGCAGAGCTGAGTCTCCATTGGCACTTTCTGGAAGCGCTAGGAATGTGAACGACAAGAACAACGAGATGGACAACTCTCCC
	70	CAGGAAGCCCAATCAGTAGCTTGTACATCATACTACTGTAGTAAGTTCTGTGGGTCTGCTGGTTGCTCATTATATGGATGTTACCTACTTCATCCTGGAAAAATTTGTTACTGCCTTCATTGTAGCAGAGCTGAGTCTCCATTGGCACTTTCTGGAAGCGCTAGGAATGTGAACGACAAGAACAACGAGATGGACAACTCTCCC
	117	CAGGAAGCCCAATCAGTAGCTTGTACATCATACTACTGTAGTAAGTTCTGTGGGTCTGCTGGTTGCTCATTATATGGATGTTACCTACTTCATCCTGGAAAAATTTGCTACTGCCTTCATTGTAGCAGAGCTGAGTCTCCATTGGCACTTTCTGGAAGCGCTAGGAATGTGAACGACAAGAACAACGAGATGGACAACTCTCCC
Cluster 4	19	CAGGAAGTCCAATCAGTACCTTGTGTATCAACCTACTGTGCTAGGTTCTGTGGGTCTGCTGGTTGCTCATTATATGGATGTTACAGACGTACTTACTGCAAAATGTGCTACTGCCTTCATTGTAGAAGAGCTGAGTCTCCATTGGCACTTTCTGGAAGCGCTAGAAATATGAACGAGCAGAACAAAGAGATGGACAACTCTCCC
	51	CAGGAAGTCCAATCAGTACCTTGTGTATCAATCTACTGTGGTAAGTTCTGTGGGTCTGCTGGTTGTTCATTATATGGATGTTACAGACGTACTTACTGCAAAATGTGTTACTGCCTTCATTGTAGAAGAGCTGAGTCTCCATTGGCACTTTCTGGAAGCGCTAGAAATATGAACGAGCAGAACAAAGAGATGGACAACTCTCCC
	67	CAGGAAGTCCAATCAGTACCTTGTGTATCAACCTACTGTGCTAGGTTCTGTGGGTCTGCTGGTTGCTCATTATATGGATGTTACAGACGTACTTACTGCAAAATATGCTACTGCCTTCATTGTAGAAGAGCTGAGTCTCCATTGGCACTTTCTGGAAGCGCTAGGAATATGAACGAGCAGAACAAAGAGATGGACAACTCTCCC
Cluster 5	32	CAGGAAGTTAAATCAGTACCTTGTGCATCAACCTACTGTGCTAGGTTCTGTGGGTCTGCAGGTTGCTCATTATATGGATGTTACAGACTTCATCCCGGCAAAATTTGCTACTGCCTTCATTGTCGCAGAGCTGAGTCTCCATTGGCACTTTCTGGAAGCCCTAGAAATGTGAACGAGCAATACAAAGATATGGACAATTCTCCC
Cluster 6	39	CAGGAAGTCCAATCAGTACCTTGTACATCATACTACTGTGTTAGGTTCTGTGGGTCTGCTGGTTGCTCATCATATGGATGTTACAGACTTCATCCCGGCAAAATTTGCTACTGCCTTCTTTGTAGCAGAGCTGAGTCTCCATTGGCACTTTCTGGAAGCGTTAGAAATGTGAACGCGCAGAACAAAGAGATGGACAACTCTCCC
	10	CAGGAAGTCCAATCAGTACCTTGTACATCACACTACTGTGTTAGGTTCTGTGGGTCTGCTGGTTGCTCATCATATGGATGTTACAGACTTCATCCCGGCAAAATTTGCTACTGCCTTCTTTGTAGCAGAGCTGAGTCTCCATTGGCACTTTCTGGAAGCGTTAGAAATGTGAACGCGCAGAACAAAGAGATGGACAACTCTCCC
	109	CAGGAAGTCCAATCAGTACCTTGTACATCACACTACTGTGTTAGGTTCTGTGGGTCTGCTGGTTGCTCATCATATGGATGTTACAGACTTCATCCCGGCAAAATTTGCTACTGCCTTCTTTGTAGCAGAGCTGAGTCTCCATTGGCACTTTCTGGAAGCGTTAGAAATGTGAACGCGCAGAATAAAGAGATGGACAACTCTCCC
Cluster 7	50	CAGGAAGTCCAATCAGTACCTTGTGCATCAACCTGGTGTAGTAGGTTCTGTGGGTCTGCTGGTTGCAGATTATATGGATGTTACAGACTTCATCCCGGCAAAATTTGCTACTGCCTTCATTGTAGCAGAGCTGAGTCTCCATTGGCACTTTCTGGAAGCGCTAGGAATGTGAACGAGCAGAACAAAGAGATGGACAACTCTCCC
Cluster 8	61	CAGGAAGCCCAATCAATTCCTTGTACATCATACTACTGTAGTAAGTTCTGTGGGTTAGGTGGTTGCTCATTATATGGATGTTACAAACTTCATCCCGGCAAAATTTGCTACTGCCTTCATTGTCGCAGAGCTGAGTCTCCATTGGCACTTTCTGGAAGCGCTAGAAATGTGAACGAGCAGAACAAAGAGATGGTCAACTCTCCC
	15	CAGGAAGCCCAATCAATTCCTTGTACATCATACTACTGTAGTAAGTTCTGTGGGTCTGCTGGTTGCTCATTATATGGATGTTACAAACTTCATCCCGGCAAAATTTGCTACTGCCTTCATTGTCGCAGAGCTGAGTCTCCATTAGCACTTTCTGGAAGCGCTAGGAATGTGAACGAGCAGAACAAAGAGATGGACAACTCTCCC
	110	CAGGAAGCCCAATCAATTCCTTGTACATCATACTACTGTAGTAAGTTCTGTGGGTCTGCTGGTTGCTCATTATATGGATGTTACAAACTTCATCCCGGCAAAATTTGCTACTGCCTTCATTGTCGCAGAGCTGAGTCTCCATTGGCACTTTCTGGAAGCGCTAGGAATGTGAACGAGCAGAACAAAGAGATGGACAACTCTCCC
Cluster 9	66	CAAGAAGTCCAATCAGTACCTTGTGCATCAACCTACTGTGCTAGGTTCTGTGGGTCTGCTGGTTGCTCTAAATATGGATGTTACAGACTTCATCCCGGCAAAATTTGCTACTGCCTTCATTGTAGAAGAGCTGAGTCTCCATTGGCACTTTCTGGAAGCGCTAGGAATGTGAACGAGCAGAACAAAGAGATGGACAACTCTCCC
Cluster 10	57	CAGGAAGTCCAATCAGTACCTTGTGCATCAACTAACTGTGCTTTGTTCTGTCGGTCTAAAGGTTGCTCATTATATGGATGTTCCAACCTTCATCCCGTAAGTTGCTACTGCTATCATTGTAGAAGAGCTGAGTCTTTATTGACACTTTCTGGAAGCGCTAGGAATGTGAACGAGCAGAACAAAGAGATGGACAACTCTCCA
Cluster 11	97_PG	TGTTACAAACTTCATCCCGGCAAAATTTGCTACTGCCTTCATTGTAGAAGAGCTGAGTCTCCATTGGCACTTTCTGGAAGCGCAAGAAAAGAGAACGAGCAGAACAAAGATATTGACAACTCTCCA
Cluster 12	87	ACGGAAGCTCATTCACATGCTTGCACATCTTACTGGTGTAGCAATTGTTAATTGCGAACATTATTCATGCATTGTACTACATCCCGGTAAATTTTGCTTCTGTCGAGATTGCAGTAGGCAGAAAACTCCTTTTAGAGTTACTGTAGATGCTAAAAGTATTAACAATTTTGATTACACTCAA
Cluster 13	75_PG	TGTTACAAACTTCATCCCGGCAAAATTTGCTACTGCCTTCATTGTAGAAGAGCTGAGTCTCCATTGACACTTTCTGGAAGGGCTAGGAATGTGAACGAGCAGAACAAAGATATTGCCAACTCTCCA
	86_PG	TGTTACAAACTTCATCCCGGCAAAATTTGCTACTGCCTTCATTGTAGAAGAGCTGAGTCTCCATTGACACTTTCTGGAAGCGCTAGGAATGTGAACGAGCAGAACAAAGATATTGCCAACTCTCCA
Cluster 14	59	TACGGACCTCATTCGGATGCTTGCACATCTTACTGGTGTAGCAAGTTTTGTGGGGCTGTTAATTGCGAACATTATTCATGCATTGTACTACATCCCGGTAAAATTTGTTTCTGTCGTGATTGGAGTAGGCAGAAAACTCCTTTTAGAGTTACTGCAGATGCTAAAAGTATTAACAATGTAAGTATTTTATTCCCA
	64	TACGGACCTCATTCGGATGCTTGCACATCTTACTGGTGTAGCAAGTTTTGTGGGGCTGTTAATTGCGAACATTATTCATGCATTGTACTACATCCCGGTAAAATTTGTTTCTGTTGTGATTGGAGTAGGCAGAAAACTCCTTTTAGAGTTACTGCAGATGCTAAAAGTATTAACAATGTAAGTATTTTATTCCCA
Cluster 15	11	AAGGAGGCACAATCAGCGCCTTGCAAATCGTACTGGTGTAGTAAGTTTTGTGGGACAGCTGGTTGCCAAGGGTATAGATGCTACACCACTAATCCGGGGAGGATTTGTATCTGCCGTCATTGTAGAAGAATTGAGTCCCAATATGCAATTTCTGGTAGTGATGGAAATGTGAACACCTCAATGTAACTATCTAAT
	24	AAGGAGGCACAATCAGCGCCTTGCACATCGTACTGGTGTCTTAAGTTTTGTGGGACAGCTGGTTGCCAAGGGTATAGATGCTACACCACTAATCCGGGGAGGATTTGTATCTGCCGTCATTGTAGAAGAATTGAGTCCCAATATGCAATTTCTGGTAGTGATGGAAATGTGAACACCTCAATGTAACTATCTAAT
	40	AAGGAGGCACAATCAGCGCCTTGCACATCGTACTGGTGTAGTAAGTTTTGTGGGAAAGCTGGTTGCCAATGGTATAGATGCTACACCACTAATCCGGGGAGGATTTGCATCTGCCTTCATTGTAGATAAATTGAGTCCCAATATGCAATTTCTGGTAGTGATGGAAATGTGAACACCTCAATGTAACTGTCTAAT
Cluster 16	37	AGTGAAGCACAAAAATTGCCTTGCACATCGTACTGGTGTAGTAAGTTTTGTGGGGCAGCTGGTTGCCCATTGTATAGATGCTACACAACTAATCCGGGGAGGATTTGTATCTGCCTTCATTGTAGAAGGATTGAGTCCCAATATGCAATTTCTGGTAGTGATGGAAATGTGAACACCTCAATGTAACTATCTAAT
Cluster 17	3	ACAGAAGCTCATCCGCATGTTTGCACATCGTACTACTGTAGCAAGTTTTGTGGGACTGCTGGTTGCACACATTATGGATGCCGAAATCTCCATCGCGGGAAACTTTGCTTCTGTCTTCATTGCAGCAGGGTGAAGTTCCCGTTTGGATCAACTCAAGATGCTAAAAGTATGAACGAACTGGAATACACTCCA
	4	ACAGAAGCTCATCCGCAAGTTTGCACATCGTACTACTGTAGCAAGTTTTGTGGGACTGCTGGTTGCACACATTATGGATGCCGAAATCTCCATCGCGGGAAACTTTGCTTCTGTCTTCATTGCAGCAGGGTGAAGTTCCCGTTTGGAGCAACTCAAGATGCTAAAAGTATGAACGAACTGGAATACACTCCA
	5	ACAGAAGCTCATCCGCATGTTTGCACATCGTACTACTGTAGCAAGTTTTGTGGGACTGCTGGTTGCACACATTATGGATGCCGAAATCTCCATCGCGGGAAACTTTGCTTCTGTCTTCATTGCAGCAGGGTGAAGTTCCCGTTTGGAGCAACTCAAGATGTTAAAAGTATGAACGAACTGGAATACACTCCA
	14	ACAGAAGCTCATCCGCAAGTTTGCACATCGTACTACTGTGGCAAGTTTTGTGGGACTGCTGGCTGCACACATTATGGATGCCGAAATCTCCATCGCGGGAAACTTTGCTTCTGTCTTCATTGCAGCAGGGTGAAGTTCCCGTTTGGAGCAATTCAAGATGCTAAAAGTATGAACGAACTGGAATACACTCCA
	49	ACAGAAGCTCATCCGCATGTTTGCACATCGTACTACTGTAGCAAGTTTTGTGGGGCTGCTGGTTGCACACATTATGGATGCCGAAATCTCCATCGCGGGAAACTTTGCTTCTGTGTTCATTGCAGCAGGGTGAAGTTCCCGTTTGGAGCAACTCAAGATGCTAAAAGTATGAACGAACTGGAATACACTCCA
	65	ACAGAAGCTCATCCGCAAGTTTGCACATCGTACTACTGTGGCAAGTTTTATGGGACTGCTGGTTGCACACATTATGGATGCCGAAATCTCCATCGCGGGAAACTTTGCTTCTGTCTTCAATGCAGCAGGGTGAAGTTCCCGTTTGGAGCAATTAAAGATGCTAAAAGTATGAACGAACTGGAATACACTCCA
	71	ACAGAAGCTCATCCGCATGTTTGCACATCGTACTACTGTAGCAAGTTTTGTGGGACTGCTGGTTGCACACATTATGGATGCCGAAATCTCCATCGCGGGAAACTTTGCTTCTGTGTTCATTGCAGCAGGGTGAAGTTCCCGTTTGGAGCAACTCAAGATGCTAAAAGTATGAACGAACTGGAATACACTCCA
	74	ACAGAAGCTCATCCGAAAGTTTGCACATCATACTACTGTGGCAAGTTTTGTGGGACTGCTGGTTGTACACGTTATGGATGCCGAAATCTCCATCGCGGGAAACTTTGCTTCTGTCTTCATTGCGGCAGGGTGAAGTTCCCATTTGGAGCAACTCAAGATGCTAAAAGTATGAACGAACTGGAATACACTCCA
	79	ACAGAAGCTCATCCGCATGTTTGCACATCGTACTACTGTAGCAAGTTTTGTGGGACTGCTGGTTGCACACGTTATGGATGCCGAAATCTCCATCGCGGGAAGCTTTGCTTCTGTCTTCATTGCAGCAGGGTGAAGTTCCCGTTTGGAGCAACTCAAGATGCTAAAAGTATGAACGAACTGGAATACACTCCA
	2	ACAGAAGCTCATCCGCATGTTTGCACATCGTACTACTGTAGCAAGTTTTGTGGGACTGCTGGTTGCACACATTATGGATGCCGAAATCTCCATCGCGGGAAACTTTGCTTCTGTCTTCATTGCAGCAGGGTGAAGTTCCCGTTTGGAGCAACTCAAGATGCTAAAAGTATGAACGAACTGGAATACACTCCA
	112	ACAGAAGCTCATCCGCATGTTTGCACATCGTACTACTGTAGCAAGTTTTGTGGGACTGCTGGTTGCACACATTATGGATGCCGAAATCTCCATCGCGGGAAGCTTTGCTTCTGTCTTCATTGCAGCAGGGTGAAGTTCCCGTTTGGAGCAACTCAAGATGCTAAAAGTATGAACGAACTGGAATACACTCCA
	7	ATAGAAGCTCATCCGCAAGTTTGCACATCGTACTACTGTGGCAAGTTTTGTGGGACTGCTGGTTGCACACATTATGGATGCCGAAATCTCCATCGCGGGAAACTTTGCTTCTGTGTTCATTGCAGTAGGGTGAAGTTCCCGTTTGGAGCAACTCAAGATGCTAAAAGTATGAACGAACTGGAATACACTCCA
	116	ATAGAAGCTCATCCGCAAGTTTGCACATCGTACTACTGTGGCAAGTTTTGTGGGACTGCTGGTTGCACACATTATGGATGCCGAAATCTCCATCGCGGGAAACTTTGCTTCTGTGTTCATTGCAGCAGGGTGAAGTTCCCGTTTGGAGCAACTCAAGATGCTAAAAGTATGAACGAACTGGAATACACTCCA
Cluster 18	6	ACGGAGGCTCATTCGCATGCTTGCACATCATACTGGTGTAGTAAGTTTTGTGGGGCTGGTGGTTGCACACATTATCTATGCCGAGTACTCCATCCCTGTAAAATGTGCGCCTGTCTTCATTGCAGAAGGGTGACAAATCCTTTCGGGTCTAACCAAGTTGCTAAAAGTATTAACGATTTGGATTACACTCCA
	8	ACGGAGGCTCATTCGCATGCTTGCACATCATACTGGTGTGGTAAGTTTTGTGGGGCTGGTGGTTGCACACATTATCTATGCCGAGTACTCCATCCCGGTAAAATGTGCGCCTGTCTTCATTGCAGAAGGGTGAAAAATCCTTTCGGAGCTAACCAAGTTGCTAAAAGTATTAACGATTTGGATTACACTCCA
	26	ACGGAGGCTCATTCGCATGCTTGCACATCATACTGGTGTGGTAAGTTTTGTGGGGCTGGTGGTTGCACACATTATCTATGCCGAGTACTCCATCCCGGTAAAATGTGCGCCTGTCTTCATTGCAGAAGGGTGACAAATCCTTTCGGGGCTGACCAAGTTGCTAAAAGTATTAACGATTTGGATTACACTCCA
	27	ACGGAGGCTCATTCGCATGCTTGCACATCATACTGGTGTGGTAAGTTTTGTGGGGCTGGTGGTTGCACACATTATCTATGCCGAGTACTCCATCCCGGTAAAATGTGCGCCTGTCTTCATTGCAGAAGGGTGACAAATCCTTTCGGAGCTAACCAAGTTGCTAAAAGTATTAACGATTTGGATTACACTCCA
	28	ACGGAGGCTCATTCGCATGCTTGCACATCATACTGGTGTGGTAAGTTTTGTGGGGCTGGTGGTTGCACACATTATCTATGCCGAGTACTCCATCCCGGTAAAATGTGCGCCTGTCTTCATTGCAGAAGGGTGACAAATCCTTTCGGGGCTAACCAAGTTGCTAATAGTATTAACGATTTGGATTACACTCCA
	29	ACGAAGGCTCATTCGCATGCTTGCACATCATACTGGTGTGGTAAGTTTTGTGGGGCTGGTGGTTGCACACATTATCTATGCCGAGTACTCCATCCCGGTAAAATGTGCGCCTGTCTTCATTGCAGAAGGGTGAAAAATCCTTTCGGAGTTAACCAAGTTGCTAAAAGTATTAACGATTTGGATTACACTCCA
	47	ACGGAGGCTCATTCGCATGCTTGCACATCATACTGGTGTGGTAAGTTTTGTGGGGCTGGTGGTTGCACACATTATCTATGCCGAGTACTCCAACCCGGTAAAATGTGCGCCTGTCTTCATTGCAGAAGGGTGACAAATCCTTTCGGGGCTAACCAAGTTGCTAAAAGTATTAACGATTTGGATTACACTCCA
	60	ACGGAGGCTCATTCGCATGCTTGCACATCATACTGGTGTGGTAAGTTTTGTGGGGCTGGTGGTTGCACACATTATATATGCCGAGTACTCCATCCCGGTAAAATGTGCGCCTGTCTTCATTGCAGAAGGGTGACAAATCCTTTCGGGGCTAACCAAGTTGCTAAAAGTATTAACGATTTGGATTACACTCCA
Cluster 19	9	ACGGAAGCTCATTCACACGCTTGTACATCATACTGGTGTGGTAAGTTTTGTGGAACTGCTAGTTGCACACATTATCTATGCAGAGTACTCCATCCCGGTAAACTGTGTGCATGTCTTCATTGCAGCAGGGTGAACAATCCTTTCAGAGTTAATCAAGTTGCTAAAAGTATTAACGATTTGGATTACACTCCA
	25	ACGGAAGCTCATTCGCACGCTTGTACATCATACTGGTGTGGTAAGTTTTGTGGAACTGCTAGTTGCACACATTATCTATGCAGAGTACTCCATCCCGGTAAAATGTGCGCATGTGTTAATTGCAGCAGGGTGAACAATCCTTTCAGAGTTAATCAAGTTGCTAAAAGTATTAACGATTTGGATTACACTCCA
	58	ACGGAAGCTCATTCACACTCTTGTACATCATACTGGTGTGGTAAGTTTTGTGGAACTGCTAGTTGCACACATTATTTATGCAGAGTACTCCATCCCGGTAAACTGTGTGTATGTGTTCATTGCAGCAGGGTGAACAATCCTTTCAGAGTTAATCAAGTTGCTAAAAGTATTAACGATTTGGATTACACTCCA
	78	ACGGATGCTCATTCGCACGCTTGTACATCATACTGGTGTGGTAAGTTTTGTGGAACTGCTAGTTGCACACATTATCTATGCAGAGTACTCCATCCCGGTAAAATGTGCGCATGTGTTCATTGCAGCAGGGTGAACAATCCTTTCAGAGTTAATCAAGTTGCTAAAAGTATTAACGATTTGGATTACACTCCA
	1	ACGGAAGCTCATTCGCACGCTTGTACATCATACTGGTGTGGTAAGTTTTGTGGAACTGCTAGTTGCACACATTATTTATGCAGAGTACTCCATCCCGGTAAACTGTGTGTATGTGTTCATTGCAGCAGGGTGAACAATCCTTTCAGAGTTAATCAAGTTGCTAAAAGTATTAACGATTTGGATTACACTCCA
	107	ACGGAAGCTCATTCACACGCTTGTACATCATACTGGTGTGGTAAGTTTTGTGGAACTGCTAGTTGCACACATTATTTATGCAGAGTACTCCATCCCGGTAAACTGTGTGTATGTGTTCATTGCAGCAGGGTGAACAATCCTTTCAGAGTTAATCAAGTTGCTAAAAGTATTAACGATTTGGATTACACTCCA
	108	ACGGAAGCTCATTCGCACGCTTGTACATCATACTGGTGTGGTAAGTTTTGTGGAACTGCTAGTTGTACACATTATTTATGCAGAGTACTCCATCCCGGTAAACTGTGTGTATGTGTTCATTGCAGCAGGGTGAACAATCCTTTCAGAGTTAATCAAGTTGCTAAAAGTATTAACGATTTGGATTACACTCCA
	41	ACGGAAGCTCATTCGCACGCTTGTACATCATACTGGTGTAGTAAGTTTTGTGGAACTGCTAGTTGCACACATTATCTATGCAGAGTACTCCATCCCGGTAAACTGTGTGCATGTCTTTATTGCAGCAGGGTAAACAATCCTTTCAGAGTTAATCAAGTTGCTAAAAGTATTAATGATTTGGATTACACTCCA
	115	ACGGAAGCTCATTCGCACGCTTGTACATCATACTGGTGTAGTAAGTTTTGTGGAACTGCTAGTTGCACACATTATCTATGCAGAGTACTCCATCCCGGTAAACTGTGTGCATGTCTTTATTGCAGCAGGGTAAACAATCCTTTCAGAGTTAATCAAGTTGCTAAAAGTATTAACGATTTGGATTACACTCCA
	68	ACGGAAGCTCATTCGCACGCTTGTACATCATACTGGTGTGGTAAGTTTTGTGGAACTCTAGTTGCACACATTATTTATGCAGAGTACTCCATCCCGGTAAACTGTGTGTATGTGTTCATTGCAGCAGGGTGAACAATCCTTTCAGAGTTAATCAAGTTGCTAAAAGTATTAACGATTTGGATTACACTCCA
	77	ACGGAAGCTCATTCGCACGCTTGTACATCATACTGGTGTGGTAAGTTTTGTGGAACTGCTAGTTGCACACATTATCTATGCAGAGTACTCCATCCCGGTAAAATGTGCGCATGTGTTCATTGCAGCAGGGTGAACAATCCTTTCAGAGTTAATCAAGTTGCTAAAAGTATTAACGATTTGGATTACACTCCA
	118	ACAGAAGCTCATTCGCACGCTTGTACATCATACTGGTGTGGTAAGTTTTGTGGAACTGCTAGTTGCACACATTATCTATGCAGAGTACTCCATCCCGGTAAAATGTGCGCATGTGTTCATTGCAGCAGGGTGAACAATCCTTTCAGAGTTAATCAAGTTGCTAAAAGTATTAACGATTTGGATTACACTCCA
	119	ACGGAAGCTCATTCGCACGCTTGTACATCATACTGGTGTGGTAAGTTTTGTGGAACTGCTAGTTGCACACATTATCTATGCAGAGTACTCCATCCCGGTAAAATGTGCGCATGTGTTCATTGCAGCAGAGTGAATAATCCTTTCAGAGTTAATCAAGTTGCTAAAAGTATTAACGATTTGGATTACACTCCA
Cluster 20	12	ACGGAAGCTCATTCGCATGCTTGCACATCTTACTGGTGTAGCAAGTTTTGTGGGGCTGTTAATTGCGAACATTATTCATGCATTGTACTACATCCCGGTAAATATTGCTTCTGTCGTGATTGCAGTAGGCAGAAAACTCCTTTTAGAGTTACTGCAGATGCTAAAAGTATTAACAATTTTGATTACACTCAA
	21	ACTGAAGCTCATTCGCATGCTTGCACATCTTACTGGTGTAGCAAGTTTTGTGGGGCTGTTAATTGCGAACATTATTCATGCATTGTACTACATCCCGGTAAAATTTGCTTCTGTCGTGATTGCAGTAGGCAGAAAACTCCTTTTAGAGTTACTACAGATGCTAAAAGTATTAACAATTTTGATTACACTCAA
	22	AAGGAAGCTCATTCGCATGCTTGCACATCTTACTGGTGTAGCAAGTTTTGTGGGGCTGTTAATTGCGAACATTATTCATGCATTGTACTACATCCCGGTAAAATTTGCTTCTGTCGTGATTGCAGTAAGCAGAAAACTCCTTTTAGAGTTACTGCAGATGCTAAAAGTATTAACAATTTTGATTACACTCAA
	23	ACGGAAGCTCATTCGCATGCTTGCACATCTTACTGGTATAGCAAGTTTTGTGGGGCTGTTAATTGCGAACATTATTCATGCATTGTACTACATCCCGGTAAATTTTGCTTCTGTCGTGATTGCAGTAGGCAGAAAACTCCTTTTAGAGTTACTGCAGATGCTAAAAGTATTAACAATTTTGATTACACTCAA
	33	ACGGAAGCTCATTCGCATGCTTGCACATCTTACTGGTGTAGCAAGTTTTGTGGGGCTGTTAATTGCGAACATTATTCATGCATTGTACTACATCCCGGTAAATTTTGCTTCTGTCGTGATTGCAGTAGGCAGAAAACTCCTTTTAGAGCTACTGCAGATGCTAAAAGTATTAACAATTTTGATTACACTCAA
	34	ACGGAAGCTCATTCGCATGCTTGCACATCTTACTGGTGTAGCAAGTTTTGTGGGGCTGTTAATTGCGAACATTATTCATGCATTGTACTACATCCCGGTAAATTTTGCTTCTGTCGTGATTGCAGTAGGCAGAAAACTCCTTTTAGAGTTACTGCAGATGCTAAAAGTATTAACAATTTTGATTACACTCAA
	35	ACGGAAGCTCATTCACATGCTTGCACATCTTACTGGTGTAGCAAGTTTTGTGGGGCTGTTAATTGCGAACATTATTCATGCATTGTACTACATCCCGGTAAATTTTGCTTCTGTCGAGATTGCAGTAGGCAGAAAACTCCTTTTAGAGTTACTGTAGATGCTAAAAGTATTAACAATTTTGATTACACTCAA
	42	ACGGAAGCTCATTCGCATGCTTGCACATCTTACTGTTGTAGCAAGTTTTGTGGGGCTGTTAATTGCGAACATTATTCATGCATTGTACTACATCCCGGTAAAATTTGCTTCTGTCGTGATTGCAGTAGGCAGAAAACTCCGTTTAGAGTTACTACAGATGCTAAAAGTATTAACAATTTTGATTACACTCAA
	69	AAGGAAGCTCATTTGCATGCTTGCACATCTTACTGGTGTAGCAAGTTTTGTGGGGCTGTTAATTGCGAACATTATTCATGCATTGTACTACATCCCGGTAAAATTTGCTTCTGTCGTGATTGCAGTAGGCAGAAAACTCCTTTTAGAGTTACTGCAGATGATAAAAGTATTAACAATTTTGATTACACTCAA
	20	ACGGAAGCTCATTCGCATGCTTGCACATCCTACTGGTGTAGCAAGTTTTGTGGGGCTGTTAATTGCGAACATTATTCATGCATTGTGCTACATCCCGGTAAAATCTGCTTCTGTCGTGATTGCAGTAGGCAGAAAACTCCTTTTAGAGTTACTGCAGATGCTAAAAGTATTAACAATTTTGATTACACTCAA
	113	ACGGAAGCTCATTCGCATGCTTGCACATCTTACTGGTGTAGCAAGTTTTGTGGGGCTGTTAATTGCGAACATTATTCATGCATTGTACTACATCCCGGTAAAATTTGCTTCTGTCGTGATTGCAGTAGGCAGAAAACTCCTTTTAGAGTTACTGCAGATGCTAAAAGTATTAACAATTTTGATTACACTCAA
	114	ACGGAAGCTCATTCGCATGCTTGCACATCCTACTGGTGTAGCAAGTTTTGTGGGGCTGTTAATTGCGAACATTATTCATGCATTGTGCTACATCCCGGTAAAATTTGCTTCTGTCGTGATTGCAGTAGGCAGAAAACTCCTTTTAGAGTTACTGCAGATGCTAAAAGTATTAACAATTTTGATTACACTCAA
	82_PG	AAGGAAGCTCATTCGCATGCTTGCACATCTTACTGATGTAGCAAGTTTTGTGGGGCTATTAATTGCGAACATTATTCATGCATTGTACTACATCCCGGTAAAATTTGCTTCTGTCGTGATTGCAGTAGGTAGAAAACTTCTTTTAGAGTTACTGCAGATGCTAAAAGTATTAACAATTTTGATTACACTCAA
	84_PG	ACGGAAGCTCATTCGCATGCTTGCACATCTTACTGATGTAGCAAGTTTTGTGGGGCTGTTAATTGCGAACATTATTCATGCATTGTACTACATCCCGGTAAAATTTGCTTCTGTCGTGATTGCAGTAGGCAGAAAACTCCTTTTAGAGTTACTGCAGATGCTAAAAGTATTAACAATTTTGATTACACTCAA
Cluster 21	13	ACGGAAGCTCATTCGCATGCTTGCACATCTTACTATTGTAGCAAGTTTTGTGGGGCTGCTAGTTGCACACATTATCTGTGCCGAGTACTCCATCCCGGTAAACTTTGCGTCTGTCTTCATTGCAGCAGGGTGAACAATCCTTTCAGAGTTAATCAACTTGCTAAAAGTATTAACGATTTGGATTACACTCCA
Cluster 22	36	ACGGAAGCTCATTCGCATTCTTGCAGATCGTACTGGTGTGGCAAGTTTTGTGGGACTGCTGATTGCACACATTATGTGTGCATTGTACTCACTCATGGAAAAATTTGCATTTGTCGGAATTGTAGGCGGATAAAAAATCCTTACAGAGCTACTCAAGTTGCTAAAAGTATTAACGATTTAGATTTCACTCCA
	48	ACGGAAGCTCATTCGCATTCTTGCAGATCGTACTGGTGTGGCAAGTTTTGTGGGACTGCTGATTGCACACATTATGTGTGCATTGTACTCACTCTTGGAAAAATTTGCATTTGTCAGAATTGTAGGCGGATAAAAAATCCTTACAGAGCTGCTCAAGTTGCTAAAAGTATTAACGATTTAGATTTCACTCCA
	63	ACGGAAGCTCATTCGCATTCTTGCAGATCGTACTGGTGTGGCAAGTTTTGTGGGACTGCTGATTGCACACATTATCTGTGCATTGTACTCACTCTTGGAAAAATTTGCATTTGTCGGAATTGTAGGCGGATAAAAAATCCTTACAGAGCTACTCAAGTTGCTAAAAGTTTTAACGATTTAGATTACACTCCA
Cluster 23	38	ACGGAAGCTCATTCGCATGCTTGCACATCGTACTGGTGTGGTAAGTTTTGTGGGTCTGCTAGTTGCACACATTATCTATGCCGAGTACTCCATCCCGGTAAAATGTGCGCCTGTCTTCATTGCAGCAGGGTGAACAATCCTTTCAGAGTTAATCAACTTGCTAAAAGTATTAACGATTTGGATTACACTCCA
Cluster 24	45	AATGAAGCAAAAAGAACGCCTTGTACATCATACTACTGTAGTAAGTTCTGTGGGTCTGCTGGTTGCTCAGATTATCAATGCTACCGCACGTACCCCGGTAAAATTTGCTACTGCCTTCATTGTAGCAGAGCTGAGTCCCCTTTTTCACATACTGAAAGTGATCGTAATGTGAATGAAAAGGATGACAGTCAA
	46	AATGAAGCAAAAAGAACGCCTTGCATATCTTACTACTGTAGTAAGTTCTGTGGGTCTGCTGGTTGCTCAGATTATCAATGCTACCGCACGTACCCCGGTAAAATTTGCTACTGCCTTCATTGTAGCAGAGCTGAGTCCCCTTTTTCACATACTGAAAGTGATCGTAATGTGAATAAAAAGGATGACAGTCAA
Cluster 25	53	ACGGAAGCTCATCCGCAAGTTTGCACATCGTACTACTGTGCCAAATTTTGTGGGTCTTTGGGTTGCACACATTATGGCTGCCGAGTACTCCATCCAGGGAAACTTTGCTTCTGTTTTGATTGCGACAGGGTGAAGTCTCCTTTCACAGCTACTCAAAATGCCAAAAGTAATAACGATTTGGATTACACTCCA
Cluster 26	31	ACGGAAGCTCATTCGCATCATTGCACATCATACTGGTGTAGTAAGTTTTGTGGAACTGCTAGTTGCACACATTATCTATGCAGAGTACTCCATCCTGTAAACTTTGCGTCTGTGTTAATTGCAGCAGGGTGAACAATCCTTTCAGAGTTAATCAACTTGCTAAAAGTATTAACGATTTGGATTACACTCCA
	88_PG	ATGGAAGCTCATTCGCATCATTGCACATCATACTAGTGTAGTAAGTTTTGTGGGACTGCTAGTTGCACACATTATCTATGCAGAGTACTCCATCCCGGTAAACTTTGCGTCCGTGTTCATTGCAGCAGGGTGAACAATCCTTTCAGAGTTAATCAACTTGCTAAAAGTATTAACGATTTGGATTACACTCCA
Cluster 27	83_PG	ACGAAAGCTCATTCGCATGCTTGCACATCTTACTAGTGTAGCAAGTTTTGTGGGGCTGTTAATTGCGAACATTATTCATGCATTGTACTACATCACGGTAAAATTTGCGTCTGTCGTGATTGCAGTAGGCAGAAAACTCCTTTTAGAGTTACTGCAGTG
Cluster 28	89_PM	AAAGTTGAGTCAAAAGATTATAGAGATTACCACTGTAGTATGTTTTGTGGTGGATGCCTAGGTTACAAATACCTTTCACTCAGATGTGAATGCCTTAATTGTCGCAGTGTTAAGTTTCAATTTACACTTGATGGAGATGCTATAAATATTAACTAAAAGAAACAATCTCAT
	90_PM	GAAGTTGAGTCAAGGGATTATAGAGATTACCACTGTAGTATGTTTTGTGGTGGATGCCCAGGTTACAAATACCTTTCACTCAGATGTGAATGCCTTAATTGTCGCAGTGTTAAGTCTCAATTTACACTTGATGGAGATGCTATAAATATTAACTAAAAGAAACAATCTCAT
	91_PM	AAAGTTGAGTCAAGTGATTATAGAGATTACCACTGTAGTATGTTTTGTGGTGGATGTCTAGGTTACAAATACCTTTCACTCAGATGTGAATGCCTTAATTGTCGCAGTGTTAAGTTTCAATTTACACTTGATGGAGAGGCTATAAATAATAACTAAAAGAAACAATCTCAT
	92_PM	GAAGTTGAATCAAGGGATTATAGAGATTACCACTGTAGTATGTTTTGTGGTGGATGCCTAGGTTACAAATACCTTTCACTCAGATGTGAATGCCTTAATTGTCGCAGTGTTAAGTCTCAATTTACACTTGATGGAGATGCTATAAATATTAACTAAAAGAAACAATCTCAT
	93_PM	AAAGTTGAGTCAAGAGATTATAGAGATTACCACTGTAGTATGTTTTGTGGTGGATGCCTAGGTTACAAATACCTTTCACTCAGATGTGAATGCCTTAATTGTCGCAGTGTTAAGTTTCAATTTACACTTGATGGAGAGGCTATAAATAATAACTAAAAGAAACAATCTCAT
	94_PM	AAAGTTGAGTCAAGAGATTATAGAGATTTCCACAGTGAGTATGTTTTGTGGTGGATGCCTAGGTTACAAATACCTTTCACTCAGATGTGAATGCCTTAATTGTCGCAGTGTTAAGTTTCAATTTACACTTGATGGAGAGGCTATAAATAATAACTAAAAGAAACAATCTCAT
	95_PM	AAAGTTGAGTCAAGAGATTATAGAGATTACCGCTGTAGTATGTTTTGTGGTGGATGCCTAGGTTACAAATACCTTTCACTCAGATGTGAATGCCTTAATTGTCGCAGTGTTAAGTTTCAATTTACACTTGATGGAGAGGCTATAAATAATAACTAAAAGAAACAATCTCAT
	96_PM	AAAGTTGAGTCAAGAGATTATAGAGATTACCACTGTAGTATGTTTTGCGGTGGATGCCCAGGTTACAAATACCTTTCAATCAGATGTGAATGCCTTAATTGTCGCAGTGTTAAGTTTCAATTTACACTTGATGGAGATGCTATAAATATTAACTAAAAGAAACAATCTCAT
	120_PM	AAAGTTGAGTCAAGAGATTATAGAGATTACCACTGTAGTATGTTTTGTGGTGGATGCCCAGGTTACAAATACCTTTCAATCAGATGTGAATGCCTTAATTGTCGCAGTGTTAAGTTTCAATTTACACTTGATGGAGATGCTATAAATATTAACTAAAAGAAACAATCTCAT
Cluster 29	100_PM	CAGAAAGTCAAATCAAGGGATTATAAAGAATACTACTGCAGTAAGTTTTGTGGTGGATGCCTAGGTTATAAATACCTTCCACTCAGATGTGAATGCCTTAATAGTCGCAGCGTGAAGTCTCAATTTACACTTGATGGAGATGCTAGAAATGTAAACTAAAAAGAAACAATCTCA
	101_PM	CAGAAAGTCGAATCAAGAGATTATAGAGAACACTACTGTAGTATGTTTTGTGGTGGATGCCTAGGTTATAAATACCTTCCACTCAGATGTGAATGCCTTAATTGTCGCAGCGTGAAGTCTCAATTTACACTTCATGGAGATGCTAGAAATGTAAACTAAAAAGAAACAATCTCA
	104_PM	CAGAAAGTCGAATCAAGGGATTATAGAGAATACTACTGTAGTAAGTTTTGTGGTGGATGCCTAGGTTATAAATACCTTCCACGCAGATGTGAATGCCTTAATTGTCGCAGCGTGAAGTCTCAATTCACACTTGATAGAGATGCTAGAAATGTAAACTAAAAAGAAACAATCTCA
	98_PM	CAGAAAGTCGAATCAAGGGATTATAGAGAATACTACTGTAGTAAGTTTTGTGGTGGATGCCTAGGTTATAGATACCTTCCACGCAGATGTGAATGCCTTAATTGTCGCAGCGTGAAGTCTCAATTTACACTTGATGCAGATGCTAGATATGTAAACTAAAAAAGAAACAATCTCA
Cluster 30	72_PG	TTTTGTGGGACTGCTAGTTGCACACATTATCTATGCAGAGTACTCCATCCCGGTAAACTTTGCGCCTGTCTTCATTGCAGCAGGGTGAACAATCCTTTCAGAGTTAATCAACTTGCTAAAAGTATTAAAGATTTAATTGGATTACACTCCAAT
Cluster 31	102_PM	CAGAAAGTCGAATCAAGGGATTATAGAGAATACTGCTGTAGTAGGTTTTGTGATGGATGCCTAGGTTATACATACCTTCCACTCAAATGTGAATGCCTTAAATGTCGCAGCGTGAAGTCTCAATTTACACTTGAGGGAGATGCTAGAAATGTAAACTAAAAAGAAAAATCTCAT
	103_PM	CAGAAAGTCGAATCAAGGGATTATAGAGAATACTGCTGTAGTAGGTTTTGTGATGGATGCCTAGGTTATACATACCTTCCACTCAAATGTGAATGCCTTAAATGTCGCAGCGTGAAGTCTCAATTTACACTTGATGGAGATGCTAGAAATGTAAACTAAAAAGAAACAATCTCA
	99_PM	CAGAAAGTCGAATCAAGGGATTATAGAGAATACTGCTGTAGTAGGTTTTGTGATGGATGCCTAGGTTATACATACCTTCCACTCAAATTTGAATGCCTTAAATGTCGCAGCGTGAAGTCTCAATTTACACTTGATGGAGATGCTAGAAATGTAAACTAAAAAGAAACAATCTCA
Cluster 32	105_PM	CAGAAAGTCGAATCAAGGGATTATAGAGAATACTACTGTAGTAAGTTTTGTGGTGGATGCCGAGGTTATCAATACCTTCCACGAAGATGTGATTGCCTTAAGTGTCGCAGCGTGAAGTCTCAATTTACACTTGATGGAGATGCTAGAAATTTCAACTAAAAAGAAACAATCTCA
	106_PM	CAGAAAGTCGAATCAAGGGATTATAGAGAATACTACTGTAGTAAGTTTTGTGGTGGATGCCGAGGTTATCAATACCTTCCACGAAGATGTGATTGCCTTAAGTGTCGCAGCGTGAAGTTTCAATTTACACTTGATGGAGATGCTAGAAATTTCAACTAAAAAGAAACAATCTCA

## Sheet: Cluster consensus
Cluster	Consensus
Cluster 1	CAGGAAGTCCAATCAGTACGTATACCTTGTACATCAACTAACTGTGCTTGGTTCTGTGGGTCTAAAGGTTGCTCATTATATGGATGTTCCAGACTTCATCCCGTAATTTGCTACTGCTATCATTGTAGAAGAGCTGAGTCTCCATTGGCACTTTCTGGAAGCGCTAGGAATGTGAACGAGCAGAACAAAGAGATGGACAACTCTCCA
Cluster 2	CAGGAAGTCCAATCAGTACGTATACCTTGTACATCAACTAACTGTGCTTGGTTCTGTGGGTCTAAAGGTTGCTTATTTTATCGCTGTTCCAGACTTCATCCCGTAATTTGCTACTGCTATCATTGTAGNAGAGCTGAGTCTCCATTGGCACTTTCTGGAAGCGCTAGGAATGTGAACGANNAGAACAANGAGATNGACAACTCTCCA
Cluster 3	CAGGAAGCCCAATCAGTAGCTTGTACATCATACTACTGTAGTAAGTTCTGTGGGTCTGCTGGTTGCTCATTATATGGATGTTACCTACTTCATCCTGGAAAAATTTGCTACTGCCTTCATTGTAGCAGAGCTGAGTCTCCATTGGCACTTTCTGGAAGCGCTAGGAATGTGAACGACAAGAACAACGAGATGGACAACTCTCCC
Cluster 4	CAGGAAGTCCAATCAGTACCTTGTGTATCAACCTACTGTGCTAGGTTCTGTGGGTCTGCTGGTTGCTCATTATATGGATGTTACAGACGTACTTACTGCAAAATGTGCTACTGCCTTCATTGTAGAAGAGCTGAGTCTCCATTGGCACTTTCTGGAAGCGCTAGAAATATGAACGAGCAGAACAAAGAGATGGACAACTCTCCC
Cluster 5	CAGGAAGTTAAATCAGTACCTTGTGCATCAACCTACTGTGCTAGGTTCTGTGGGTCTGCAGGTTGCTCATTATATGGATGTTACAGACTTCATCCCGGCAAAATTTGCTACTGCCTTCATTGTCGCAGAGCTGAGTCTCCATTGGCACTTTCTGGAAGCCCTAGAAATGTGAACGAGCAATACAAAGATATGGACAATTCTCCC
Cluster 6	CAGGAAGTCCAATCAGTACCTTGTACATCACACTACTGTGTTAGGTTCTGTGGGTCTGCTGGTTGCTCATCATATGGATGTTACAGACTTCATCCCGGCAAAATTTGCTACTGCCTTCTTTGTAGCAGAGCTGAGTCTCCATTGGCACTTTCTGGAAGCGTTAGAAATGTGAACGCGCAGAACAAAGAGATGGACAACTCTCCC
Cluster 7	CAGGAAGTCCAATCAGTACCTTGTGCATCAACCTGGTGTAGTAGGTTCTGTGGGTCTGCTGGTTGCAGATTATATGGATGTTACAGACTTCATCCCGGCAAAATTTGCTACTGCCTTCATTGTAGCAGAGCTGAGTCTCCATTGGCACTTTCTGGAAGCGCTAGGAATGTGAACGAGCAGAACAAAGAGATGGACAACTCTCCC
Cluster 8	CAGGAAGCCCAATCAATTCCTTGTACATCATACTACTGTAGTAAGTTCTGTGGGTCTGCTGGTTGCTCATTATATGGATGTTACAAACTTCATCCCGGCAAAATTTGCTACTGCCTTCATTGTCGCAGAGCTGAGTCTCCATTGGCACTTTCTGGAAGCGCTAGGAATGTGAACGAGCAGAACAAAGAGATGGACAACTCTCCC
Cluster 9	CAAGAAGTCCAATCAGTACCTTGTGCATCAACCTACTGTGCTAGGTTCTGTGGGTCTGCTGGTTGCTCTAAATATGGATGTTACAGACTTCATCCCGGCAAAATTTGCTACTGCCTTCATTGTAGAAGAGCTGAGTCTCCATTGGCACTTTCTGGAAGCGCTAGGAATGTGAACGAGCAGAACAAAGAGATGGACAACTCTCCC
Cluster 10	CAGGAAGTCCAATCAGTACCTTGTGCATCAACTAACTGTGCTTTGTTCTGTCGGTCTAAAGGTTGCTCATTATATGGATGTTCCAACCTTCATCCCGTAAGTTGCTACTGCTATCATTGTAGAAGAGCTGAGTCTTTATTGACACTTTCTGGAAGCGCTAGGAATGTGAACGAGCAGAACAAAGAGATGGACAACTCTCCA
Cluster 11	TGTTACAAACTTCATCCCGGCAAAATTTGCTACTGCCTTCATTGTAGAAGAGCTGAGTCTCCATTGGCACTTTCTGGAAGCGCAAGAAAAGAGAACGAGCAGAACAAAGATATTGACAACTCTCCA
Cluster 12	ACGGAAGCTCATTCACATGCTTGCACATCTTACTGGTGTAGCAATTGTTAATTGCGAACATTATTCATGCATTGTACTACATCCCGGTAAATTTTGCTTCTGTCGAGATTGCAGTAGGCAGAAAACTCCTTTTAGAGTTACTGTAGATGCTAAAAGTATTAACAATTTTGATTACACTCAA
Cluster 13	TGTTACAAACTTCATCCCGGCAAAATTTGCTACTGCCTTCATTGTAGAAGAGCTGAGTCTCCATTGACACTTTCTGGAAGNGCTAGGAATGTGAACGAGCAGAACAAAGATATTGCCAACTCTCCA
Cluster 14	TACGGACCTCATTCGGATGCTTGCACATCTTACTGGTGTAGCAAGTTTTGTGGGGCTGTTAATTGCGAACATTATTCATGCATTGTACTACATCCCGGTAAAATTTGTTTCTGTNGTGATTGGAGTAGGCAGAAAACTCCTTTTAGAGTTACTGCAGATGCTAAAAGTATTAACAATGTAAGTATTTTATTCCCA
Cluster 15	AAGGAGGCACAATCAGCGCCTTGCACATCGTACTGGTGTAGTAAGTTTTGTGGGACAGCTGGTTGCCAAGGGTATAGATGCTACACCACTAATCCGGGGAGGATTTGTATCTGCCGTCATTGTAGAAGAATTGAGTCCCAATATGCAATTTCTGGTAGTGATGGAAATGTGAACACCTCAATGTAACTATCTAAT
Cluster 16	AGTGAAGCACAAAAATTGCCTTGCACATCGTACTGGTGTAGTAAGTTTTGTGGGGCAGCTGGTTGCCCATTGTATAGATGCTACACAACTAATCCGGGGAGGATTTGTATCTGCCTTCATTGTAGAAGGATTGAGTCCCAATATGCAATTTCTGGTAGTGATGGAAATGTGAACACCTCAATGTAACTATCTAAT
Cluster 17	ACAGAAGCTCATCCGCATGTTTGCACATCGTACTACTGTAGCAAGTTTTGTGGGACTGCTGGTTGCACACATTATGGATGCCGAAATCTCCATCGCGGGAAACTTTGCTTCTGTCTTCATTGCAGCAGGGTGAAGTTCCCGTTTGGAGCAACTCAAGATGCTAAAAGTATGAACGAACTGGAATACACTCCA
Cluster 18	ACGGAGGCTCATTCGCATGCTTGCACATCATACTGGTGTGGTAAGTTTTGTGGGGCTGGTGGTTGCACACATTATCTATGCCGAGTACTCCATCCCGGTAAAATGTGCGCCTGTCTTCATTGCAGAAGGGTGACAAATCCTTTCGGGGCTAACCAAGTTGCTAAAAGTATTAACGATTTGGATTACACTCCA
Cluster 19	ACGGAAGCTCATTCGCACGCTTGTACATCATACTGGTGTGGTAAGTTTTGTGGAACTGCTAGTTGCACACATTATCTATGCAGAGTACTCCATCCCGGTAAACTGTGTGCATGTGTTCATTGCAGCAGGGTGAACAATCCTTTCAGAGTTAATCAAGTTGCTAAAAGTATTAACGATTTGGATTACACTCCA
Cluster 20	ACGGAAGCTCATTCGCATGCTTGCACATCTTACTGGTGTAGCAAGTTTTGTGGGGCTGTTAATTGCGAACATTATTCATGCATTGTACTACATCCCGGTAAAATTTGCTTCTGTCGTGATTGCAGTAGGCAGAAAACTCCTTTTAGAGTTACTGCAGATGCTAAAAGTATTAACAATTTTGATTACACTCAA
Cluster 21	ACGGAAGCTCATTCGCATGCTTGCACATCTTACTATTGTAGCAAGTTTTGTGGGGCTGCTAGTTGCACACATTATCTGTGCCGAGTACTCCATCCCGGTAAACTTTGCGTCTGTCTTCATTGCAGCAGGGTGAACAATCCTTTCAGAGTTAATCAACTTGCTAAAAGTATTAACGATTTGGATTACACTCCA
Cluster 22	ACGGAAGCTCATTCGCATTCTTGCAGATCGTACTGGTGTGGCAAGTTTTGTGGGACTGCTGATTGCACACATTATGTGTGCATTGTACTCACTCTTGGAAAAATTTGCATTTGTCGGAATTGTAGGCGGATAAAAAATCCTTACAGAGCTACTCAAGTTGCTAAAAGTATTAACGATTTAGATTTCACTCCA
Cluster 23	ACGGAAGCTCATTCGCATGCTTGCACATCGTACTGGTGTGGTAAGTTTTGTGGGTCTGCTAGTTGCACACATTATCTATGCCGAGTACTCCATCCCGGTAAAATGTGCGCCTGTCTTCATTGCAGCAGGGTGAACAATCCTTTCAGAGTTAATCAACTTGCTAAAAGTATTAACGATTTGGATTACACTCCA
Cluster 24	AATGAAGCAAAAAGAACGCCTTGNANATCNTACTACTGTAGTAAGTTCTGTGGGTCTGCTGGTTGCTCAGATTATCAATGCTACCGCACGTACCCCGGTAAAATTTGCTACTGCCTTCATTGTAGCAGAGCTGAGTCCCCTTTTTCACATACTGAAAGTGATCGTAATGTGAATNAAAAGGATGACAGTCAA
Cluster 25	ACGGAAGCTCATCCGCAAGTTTGCACATCGTACTACTGTGCCAAATTTTGTGGGTCTTTGGGTTGCACACATTATGGCTGCCGAGTACTCCATCCAGGGAAACTTTGCTTCTGTTTTGATTGCGACAGGGTGAAGTCTCCTTTCACAGCTACTCAAAATGCCAAAAGTAATAACGATTTGGATTACACTCCA
Cluster 26	ANGGAAGCTCATTCGCATCATTGCACATCATACTNGTGTAGTAAGTTTTGTGGNACTGCTAGTTGCACACATTATCTATGCAGAGTACTCCATCCNGGTAAACTTTGCGTCNGTGTTNATTGCAGCAGGGTGAACAATCCTTTCAGAGTTAATCAACTTGCTAAAAGTATTAACGATTTGGATTACACTCCA
Cluster 27	ACGAAAGCTCATTCGCATGCTTGCACATCTTACTAGTGTAGCAAGTTTTGTGGGGCTGTTAATTGCGAACATTATTCATGCATTGTACTACATCACGGTAAAATTTGCGTCTGTCGTGATTGCAGTAGGCAGAAAACTCCTTTTAGAGTTACTGCAGTG
Cluster 28	AAAGTTGAGTCAAGAGATTATAGAGATTACCACTGTAGTATGTTTTGTGGTGGATGCCTAGGTTACAAATACCTTTCACTCAGATGTGAATGCCTTAATTGTCGCAGTGTTAAGTTTCAATTTACACTTGATGGAGATGCTATAAATATTAACTAAAAGAAACAATCTCAT
Cluster 29	CAGAAAGTCGAATCAAGGGATTATAGAGAATACTACTGTAGTAAGTTTTGTGGTGGATGCCTAGGTTATAAATACCTTCCACNCAGATGTGAATGCCTTAATTGTCGCAGCGTGAAGTCTCAATTTACACTTGATGGAGATGCTAGAAATGTAAACTAAAAAGAAACAATCTCA
Cluster 30	TTTTGTGGGACTGCTAGTTGCACACATTATCTATGCAGAGTACTCCATCCCGGTAAACTTTGCGCCTGTCTTCATTGCAGCAGGGTGAACAATCCTTTCAGAGTTAATCAACTTGCTAAAAGTATTAAAGATTTAATTGGATTACACTCCAAT
Cluster 31	CAGAAAGTCGAATCAAGGGATTATAGAGAATACTGCTGTAGTAGGTTTTGTGATGGATGCCTAGGTTATACATACCTTCCACTCAAATGTGAATGCCTTAAATGTCGCAGCGTGAAGTCTCAATTTACACTTGATGGAGATGCTAGAAATGTAAACTAAAAAGAAACAATCTCA
Cluster 32	CAGAAAGTCGAATCAAGGGATTATAGAGAATACTACTGTAGTAAGTTTTGTGGTGGATGCCGAGGTTATCAATACCTTCCACGAAGATGTGATTGCCTTAAGTGTCGCAGCGTGAAGTNTCAATTTACACTTGATGGAGATGCTAGAAATTTCAACTAAAAAGAAACAATCTCA

## Sheet: Transcriptomic sequences
Seq name	Exon3_sequences
121_tr	CAGGAAGCCCAATCAATTCCTTGTACATCATACTACTGTAGTAAGTTCTGTGGGTCTGCTGGTTGCTCATTATATGGATGTTACCTACTTCATCCTGGCAAAATTTGCTACTGCCTGCATTGTAGCAGAGCTGAGTCTCCATTGGAACTTTCTGGAAGCGCTAGGAATGTGAACGACAAGAACAACGAGATGGATAACTCTCCA
122_tr	AATGAAGCAAAAAGAACGCCTTGTACATCATACTACTGTAGTAAGTTCTGTGGGTCTGCTGGTTGCTCAGATTATCAATGCTACCGCACGTACCCCGGTAAAATTTGCTACTGCCTTCATTGTAGCAGAGCTGAGTCTCCATTGGCACTTTCTGGAAGCGCTAGGAATGTGAACGAGCAGAACAAAGAGATGGACAACTCTCCA
123_tr	CAGGAAGTTAAATCAGTACCTTGTGCATCAACCTACTGTGCTAGGTTCTGTGGGTCTGCAGGTTGCTCATTATATGGATGTTACAAACTTCATCCCGGCAAAATTTGCTACTGCCTTCATTGTCGCAGAGCTGAGTCTCCATTGGCACTTTCTGGAAGCGCTAGGAATGTGAACGACAAGAACAACGAGATGGACAACTCTCCA
124_tr	AGTGAAGCACAAAAATTGCCTTGCAAATCGTACTGGTGTCTTAAGTTTTGTGGGACAGCTGGTTGCCAAGGGTATAAATGCTACACCACTAATCCGGGGAGGATTTGTATCTGCCGTCATTGTAGAAGAATTGAGTCCCAATATGCAATTTCTGGTAGTGATGGAAATGTGAACACCTCA
125_tr	ACGGAAGCTCATTCGCACGCTTGTACATCATACTGGTGTGGTAAGTTTTGTGGGGCTGGTGGTTGCACACATTATCTATGCCGAGTACTCCATCCCGGTAAAATGTGCGCATGTGTTCATTGCAGCAGGGTGAACAATCCTTTCAGAGTTAATCAAGTTGCTAAAAGTATTAACGATTTGGATTACACTCCA
126_tr	CAGGAAGCCCAATCAGTAGCTTGTACATCATACTACTGTAGTAAGTTCTGTGGGTCTGCTGGTTGCTCATTATATGGATGTTACCTACTTCATCCTGGAAAAATTTGCTACGTCCTTCATTGTAGCAGAGCTGAGTCTCCATTGGCACTTTCTGGAAGCGCTAGGAATGTGAACGAGCAGAACAAAGAGATGGACAACTCTCCA
127_tr	AAGGAGGCACAATCAGCGCCTTGCACATCGTACTGGTGTAGTAAGTTTTGTGGGAAAGCTGGTTGCCAATGGTATAGATGCTACACCACTAATCCGGAGAGGATTTGCATCTGCCTTCATTGTAGAAGAATTGAGTCCCAATATGCAATTTCTGGTAGTGATGGAAATGTGAACACCTCA
128_tr	TAGGAAGCCGAATCACTTCCTTGTACATCATACTACTGTAGTAAGTCCTGTGGGTCTGCTGGTTGATCATTATATGGATGTTACACACTTCATGCCGGCACAATTTGCTACTGCCTTCATTATCGCAGAGCTGAGTCTCCATTGTCACTTTCTGCAAGCGCTAGGAATGTGAACGACCAGAACCAAGAGATGGACAACTCCCCA
129_tr	CAGGAAGTCCAATCAGTACGTATACCTTATCCACCAACTAACTGTGCTTGGTTCTGTGGGTCTAAAGGTTGCTTATTTTATCGCTGTTCCAGACTTCATACCGTAAGTTGCTACTGCTATCATTATAGAAGAGCTGAGTCTCCATTGGCACTTTCTGGAAACGCTAGGAATGTGAGCGACAAGAAGAACGAGATGGACAACTCTCCA
130_tr	CAGGAAGCCCAATCAATTCCTTGTACATCATGCTACTGTAGTAAGTTCTGAGGGTCTGCTGGTTGCTCATTAAATGGATGTCACCTACTTCATCCTGGCAAAATTTGCTACCGCCTTCATTGTCGCAGAGCTTAGTCTCCATTGGCACTTTCTGGGAGCGCTAGGAATGTGAACGAGCGGAACTAAGAGATGGACAACTCTCCA
131_tr	CAGTAAGCCCAATCAATTCCTTGTACATCATACTACTGTAGTAATTCCTGTGGGTTAGGTGGTTGCTCATTATATGGATGTTACAAACTTCCTCACGGCAAAATTTGCTACTGCCTTCATAGTCGTAGAGCTGAGTCTCCATTGGCACTTTCTGGCAGCGCTAGGAATGTGAACGACAAGAACAACGAGATGGACTACTCCCCA
132_tr	CAGGAGGCCCAATCAATACCTTGTACATCATAGTACTGTAGTAAGTTCTGTGGGTCTGCTGGTTGTTCGTTATATGGATGTTACCTACTTCATCCTGGAACAATTCGCTACTGCCTTCATTGTCGCAGAGCTCAGTCTCCATTGGCAATTTCTGGAAGCGCTAGGAATGTGAACGACAAGATCAACGAGACGGACAACTCTCCA
133_tr	CCGGAAGCCCAATCAGTAGCTTGTATATCATACTACTGTAGTAATTTCTGTGGGTATGCTGGTTGCTCATTATATGGATTTTACCTACTTCATTCTGGAAAAATTTTCTACTGCCTTCCTTTTAGCAGAGCTGAGTCTCCCTTTGCGCTTTCTGGGAGGGCCAGGGATGTGAACGACAAAAAAAACGGGATGGGCAACTCTCCC
134_tr	CAGGAAGCCCAATCAGTAGCTTGTAGAGCATACTACTGTGGTAAGTTCTGTGGGTCTGCTGGTTGCTCATTATATGGAGGTTACCTACTTAATCCTGGAAAAATTTGCTACTCCCTTCAGTGTAGCAGAGCTGAGTCTCCATTGGCACTTTCCAGAAGCGCTAGGCATGTGAACGAGCAGAAAAAAGAGATGGACAACTCTACA
135_tr	CAGGAAGCCCAATCGATTGCTTGTACATCATACTACTGTAGTAAGTTCTGTGGGTCTGCTGGTTGCTCATTATATGGATGTTGCAAACGTCATCCCGGCAAAATTTGCTCCTGCCTTCATTATCGCAGAGCCACGTCTCCATTGGCACTTTCTGGAAGCGCTAGCAAAGTGAACGAGCAAAACAAAGGGGTGGGCCACTCCCCA
136_tr	CAGGAAGCCCAATCAGTCGCTTGTACATCATACTACTGTAGAAAGTTCTGTTGGTCTGCTGGTTGCTAAATATATGGATGTTACAAACTTCATCCCGGCAAAATTTGCTACTGCCTTCATTGTCGCAGAGCTGAGTCTCTATTGGCACTTTCTTGAAGCGCTAGGAATGTGAACGAGCAGAACAAAGAGATGGACAACTCTCCA
137_tr	ACAGAAGCTCATCCGCATGTTTGCACATCGTACTACTGTAGCAAGTTTTGTGGGACTGCTGGTGGCACACATTATGGATGCCGAAATCTCCATCGCGGGAAACTTTGCTTCTGTCTTCATTGCAGCAGGGGGAAGTTCCCGTTTGGAGCAAGTCAAGCTGCTAAAAGTATGAACGAACTGGAATACACACCA
138_tr	CAGGAAGCCCAATCTGTAGCATGTACATCATACTACTGTAGTAAGTTCTGTTGGTCTGCTGGTTGCTCATGATATGGAAGTTACAAACTTCATCCCGGGAAAATTTGCTACTGCCTTCATTGTAGCAGAGCTGAGTCTCCATTGGCATTTTCTGGAAGCGCTAGGAATGTGAACGAGCAGCACAAAGAGATGGACAACTCTCCA
139_tr	ACAGAAGGTCATCCGCATGTTTGCAGATCGTGCTACTGTAGCAAGTTTTGTTGGACTGGTGGTTGCACACATTATGGATGCCGAAATTTGCATCGCGGGAAACTTTGCTTCTGTCTTCATTTCAACAGGGTGAAGTTCCCGTTTGGAGCAACTCAAGATTCAAAAAGTATGAACGAACTGGAATACACTCAA
140_tr	AAAGAAGCTCATACGCATGTTTGCACATCGTACTGCTGTAGCAAGTTTTGCGGGACTGCTGGTTGCACACAGTATGGCTGCCGAAATCTCCATCGCGGGAAACTTTGCATCTGTCTTCATTGCAGCAAGGTGAAGTTCCCGTTTGGAGCACCTCAAGATGCTAAAAGTATGAACGGACTGGAAGACACTCCA
141_tr	ACAGAAGCTCATCCGCATGTTGGCACATCGTACTACTGTAGCAAGTGTTGTGGGACTGCTGGTTGCACACTTTATGGATGCCGAGATCTCCATCGCGGGAAACTTTGGTTCTGTCTTCATTGCAGCAGGGGGAAGTTCCCGTTTGGAGCCACTCAAGATGCTAAAAGTATGAACGAACTGGAATACACTCCA
142_tr	ACAGAAGCTCATCCGCATGTTTGCAACTCGTACTACTGTAGCAAGTTTTGTGGGACTGCTGGATGCACACATTACGGATGCCGAAGTCAGCATCGTGCAACACTTTGCTTCTGTCTTCATTGCAGCAGAATGAAGTTCCCGTCTGGAGCAACTCAATATGCTAAAAGTATGAACGAACTGAAATACACTTCA
143_tr	ACGGTAGCTCATTCACCCGCTTGTACATCATACTGGTGTGGTAAGTGTTGAGGAACTGCTAGTTGCACACATTATTTACGCAGAGTACTCCATCCCTGTAAACTGTGTGTATGTGTTCATTTCAGCAGGGTGAACAATCCTTTCAGAGGTAATCAAGTTGCTAAAAGTATTAACGATTTGGATTACACTCCA
144_tr	ACAGAAGCTCATGCGCATATTTGCACTTCGTACTACTGTAGCAAGTTTTGCGGGACTACTGGTTGCACACATTATGGATGCCGAAATCTCCATAGCAGGAAACTTTGCTTCTGTCTTCATGGCAGCATGGTGAAGTTCCCGTTTGGAGCAACTCAAGATGCTAAAAGTATGAACGAACTGGAATACACTCCA
145_tr	GAAGGGGCTCATCCGCATGTTTGCACATCGTACTACTGTAGCAAGTTTTCTGGGACTGCTGTTTGCACACATTATGAATGCCGAAATCTCCATCACGGGAAACTTTGCTTCTGTCTTCATTGCAGCAGGGTGAAGTTCCCGTTTGGAGCAACTCAAGATGCTAAAAGTATGAACGAACTGGAATACACTCCA
146_tr	ACGGAAGCTCATTCGCACGCTTGTACATCACACAGGTGTGGTAAGTTTTGTGGAACTGCGAGCTGTACACATTATTTATGGAGAGTACGCCATCCCGGGAAACTGTGTGTATGTGTTCATTGCAGCCGGGGGAACAATCCTTTCAGGGTTTATCAAGTTGCTAAAAGTATTAACGATTTGGGTTACACCCCA
