# Supplementary material for: Comparative Genomics Reveals a Significant Sequence Variability of Myticin Genes in Mytilus galloprovincialis
Source: Biomolecules. 2020 Jun 22;10(6):943. doi: 10.3390/biom10060943 (PMC7356231; doi:10.3390/biom10060943)
Supplement: Supplementary file 1 [file biomolecules-10-00943-s001.zip › File S6_IP.xlsx]

## Sheet: Hoja2
Name	Mature Peptide	MW	IP	Charge (at pH=5.5)	Charge (at pH=7.4)
1	HSHACTSYWCGKFCGTASCTHYLCRVLHPGKLCVCVHCSR	4456.23	7.665	6.8	0.7
2	HPHVCTSYYCSKFCGTAGCTHYGCRNLHRGKLCFCLHCSR	4551.29	7.864	7.8	1.7
3	HPHVCTSYYCSKFCGTAGCTHYGCRNLHRGKLCFCLHCSR	4551.29	7.864	7.8	1.7
4	HPQVCTSYYCSKFCGTAGCTHYGCRNLHRGKLCFCLHCSR	4542.28	7.858	7.2	1.7
5	HPHVCTSYYCSKFCGTAGCTHYGCRNLHRGKLCFCLHCSR	4551.29	7.864	7.8	1.7
6	HSHACTSYWCSKFCGAGGCTHYLCRVLHPCKMCACLHCRR	4531.38	7.78	7.8	1.3
7	HPQVCTSYYCGKFCGTAGCTHYGCRNLHRGKLCFCVHCSR	4498.23	7.858	7.2	1.7
8	HSHACTSYWCGKFCGAGGCTHYLCRVLHPGKMCACLHCRR	4455.27	7.878	7.8	1.7
9	HSHACTSYWCGKFCGTASCTHYLCRVLHPGKLCACLHCSR	4442.2	7.69	6.8	0.7
10	QSVPCTSHYCVRFCGSAGCSSYGCYRLHPGKICYCLLCSR	4410.15	7.647	5.1	0.7
12	HSHACTSYWCSKFCGAVNCEHYSCIVLHPGKYCFCRDCSR	4603.27	7.271	4.3	-1.3
13	HSHACTSYYCSKFCGAASCTHYLCRVLHPGKLCVCLHCSR	4447.22	7.68	6.8	0.7
14	HPQVCTSYYCGKFCGTAGCTHYGCRNLHRGKLCFCLHCSR	4512.25	7.858	7.2	1.7
15	QSIPCTSYYCSKFCGSAGCSLYGCYKLHPGKICYCLHCRR	4501.31	7.818	6.1	1.7
16	QSIPCTSYYCSKFCGSAGCSLYGCYKLHPGKICYCLHCSR	4432.2	7.638	5.1	0.7
17	QSVPCTSYYCSKFCGSAGCSLYGCYKLHPGKICYCLHCSR	4418.17	7.638	5.1	0.7
18	QSVACTSYYCSKFCGSAGCSLYGCYLLHPGKICYCLHCRR	4446.23	7.64	5.1	0.7
19	QSVPCVSTYCARFCGSAGCSLYGCYRRTYCKMCYCLHCRR	4600.43	7.891	6.5	2.3
20	HSHACTSYWCSKFCGAVNCEHYSCIVLHPGKICFCRDCSR	4553.26	7.279	4.3	-1.3
21	HSHACTSYWCSKFCGAVNCEHYSCIVLHPGKICFCRDCSR	4553.26	7.279	4.3	-1.3
22	HSHACTSYWCSKFCGAVNCEHYSCIVLHPGKICFCRDCSK	4525.24	7.278	4.3	-1.3
23	HSHACTSYWYSKFCGAVNCEHYSCIVLHPGKFCFCRDCSR	4647.31	7.336	4.4	-0.9
25	HSHACTSYWCGKFCGTASCTHYLCRVLHPGKMCACVNCSR	4423.17	7.682	6.2	0.7
26	HSHACTSYWCGKFCGAGGCTHYLCRVLHPGKMCACLHCRR	4455.27	7.878	7.8	1.7
27	HSHACTSYWCGKFCGAGGCTHYLCRVLHPGKMCACLHCRR	4455.27	7.878	7.8	1.7
28	HSHACTSYWCGKFCGAGGCTHYLCRVLHPGKMCACLHCRR	4455.27	7.878	7.8	1.7
29	HSHACTSYWCGKFCGAGGCTHYLCRVLHPGKMCACLHCRR	4455.27	7.878	7.8	1.7
30	QSVACTSYYCSKFCGSAGCSLYGCYKLHPGKICYCLHCSR	4392.13	7.638	5.1	0.7
32	KSVPCASTYCARFCGSAGCSLYGCYRLHPGKICYCLHCRR	4435.25	8.025	7.1	2.7
33	HSHACTSYWCSKFCGAVNCEHYSCIVLHPGKFCFCRDCSR	4587.27	7.279	4.3	-1.3
34	HSHACTSYWCSKFCGAVNCEHYSCIVLHPGKFCFCRDCSR	4587.27	7.279	4.3	-1.3
35	HSHACTSYWCSKFCGAVNCEHYSCIVLHPGKFCFCRDCSR	4587.27	7.279	4.3	-1.3
36	HSHSCRSYWCGKFCGTADCTHYVCIVLTHGKICICRNCRR	4619.41	7.881	7.3	1.7
38	HSHACTSYWCGKFCGSASCTHYLCRVLHPGKMCACLHCSR	4446.21	7.69	6.8	0.7
39	QSVPCTSYYCVRFCGSAGCSSYGCYRLHPGKICYCLLCSR	4436.19	7.634	4.5	0.7
41	HSHACTSYWCSKFCGTASCTHYLCRVLHPGKLCACLYCSR	4498.26	7.672	6.2	0.7
42	HSHACTSYCCSKFCGAVNCEHYSCIVLHPGKICFCRDCSR	4470.18	7.222	4.3	-1.7
43	QSIPCTSYYCSKFCGSAGCSLYGCYLLHPGKICYCLHCSR	4417.18	7.452	4.1	-0.3
44	QSIPCTSYYCSKFCGSAGCSLYGCYLLHPGKICYCLHCSR	4417.18	7.452	4.1	-0.3
45	KRTPCTSYYCSKFCGSAGCSDYQCYRTYPGKICYCLHCSR	4604.3	7.806	5.5	1.6
46	KRTPCISYYCSKFCGSAGCSDYQCYRTYPGKICYCLHCSR	4616.35	7.806	5.5	1.6
47	HSHACTSYWCGKFCGAGGCTHYLCRVLQPGKMCACLHCRR	4446.26	7.871	7.2	1.7
48	HSHSCRSYWCGKFCGTADCTHYVCIVLTLGKICICQNCRR	4567.37	7.682	5.7	0.7
49	HPHVCTSYYCSKFCGAAGCTHYGCRNLHRGKLCFCVHCSR	4507.24	7.864	7.8	1.7
50	QSVPCASTWCSRFCGSAGCRLYGCYRLHPGKICYCLHCSR	4474.25	7.847	6.1	1.7
51	QSVPCVSIYCGKFCGSAGCSLYGCYRRTYCKMCYCLHCRR	4570.45	7.888	6.5	2.2
52	QSVRIPCTSTNCAWFCRSKGCSLYGCSRLHPIICYCYHCRR	4773.62	8.046	7.1	2.7
53	HPQVCTSYYCAKFCGSLGCTHYGCRVLHPGKLCFCFDCDR	4520.27	7.256	3.7	-1.3
54	QSVACTSYYCSKFCGSAGCSLYGCYKLHPGKICYCLHCRR	4461.24	7.818	6.1	1.7
55	QSVRIPCTSTNCAWFCGSKGCLFYRCSRLHPVICYCYHCSR	4750.58	7.847	6.1	1.7
56	QSVRIPCTSTNCAWFCGSKGCLFYRCSRLHPVICYCYHCSR	4750.58	7.847	6.1	1.7
57	QSVPCASTNCALFCRSKGCSLYGCSNLHPVSCYCYHCRR	4319	7.656	5.1	0.7
58	HSHSCTSYWCGKFCGTASCTHYLCRVLHPGKLCVCVHCSR	4472.23	7.69	6.8	0.7
60	HSHACTSYWCGKFCGAGGCTHYICRVLHPGKMCACLHCRR	4455.27	7.878	7.8	1.7
61	QSIPCTSYYCSKFCGLGGCSLYGCYKLHPGKICYCLHCRR	4513.36	7.818	6.1	1.7
62	QSVRIPCPPTNCAWFCGSKGCLFYRCSRLHPVSCYCYHCRR	4799.66	8.046	7.1	2.7
63	HSHSCRSYWCGKFCGTADCTHYLCIVLTLGKICICRNCRR	4609.45	7.874	6.7	1.7
65	HPQVCTSYYCGKFYGTAGCTHYGCRNLHRGKLCFCLQCSR	4563.28	7.959	6.7	2.1
66	QSVPCASTYCARFCGSAGCSKYGCYRLHPGKICYCLHCRR	4450.22	8.025	7.1	2.7
67	QSVPCVSTYCARFCGSAGCSLYGCYRRTYCKICYCLHCRR	4582.4	7.891	6.5	2.3
69	HLHACTSYWCSKFCGAVNCEHYSCIVLHPGKICFCRDCSR	4579.34	7.279	4.3	-1.3
70	QSVACTSYYCSKFCGSAGCSLYGCYLLHPGKICYCLHCSR	4377.12	7.452	4.1	-0.3
71	HPHVCTSYYCSKFCGTAGCTHYGCRNLHRGKLCFCVHCSR	4537.26	7.864	7.8	1.7
73	QSVPCASTICAWFCGSKGCLFYRCSRLHPVICYCYHCRR	4519.37	7.847	6.1	1.7
74	HPKVCTSYYCGKFCGTAGCTRYGCRNLHRGKLCFCLHCGR	4501.32	8.261	8.7	3.7
76	QSVRIPCTSTNCAWFCGSKGCSLYGCSRLHPVICYCYHCRR	4660.46	7.847	6.1	1.7
77	HSHACTSYWCGKFCGTASCTHYLCRVLHPGKMCACVHCSR	4446.21	7.69	6.8	0.7
78	HSHACTSYWCGKFCGTASCTHYLCRVLHPGKMCACVHCSR	4446.21	7.69	6.8	0.7
79	HPHVCTSYYCSKFCGTAGCTRYGCRNLHRGKLCFCLHCSR	4570.34	8.052	8.2	2.7
80	QSVACTSYYCSKFCGSAGCSLYGCYLLHPGKICYCLHCSR	4377.12	7.452	4.1	-0.3
81	QSVACTSYYCSKFCGSAGCSLYGCYLLHPGKICYCLHCSR	4377.12	7.452	4.1	-0.3
