# Supplementary material for: Comparative Genomics Reveals a Significant Sequence Variability of Myticin Genes in Mytilus galloprovincialis
Source: Biomolecules. 2020 Jun 22;10(6):943. doi: 10.3390/biom10060943 (PMC7356231; doi:10.3390/biom10060943)
Supplement: Supplementary file 1 [file biomolecules-10-00943-s001.zip › File S2_Database complete genes.xlsx]

## Sheet: Hoja1
Cluster	Complete gene sequence
Cluster 1	AACTTCTACAAGATTGTACAAAAGGTATGTCAGTATTTTGATTACTTCACTCTTCAAATTCTTCATTTGTTTTGGCATTGGCGAAACTGTTTTCAACTCTTTAAATCGTTCCATTCTAATATTGTTCCAATAAGTTGACGAGAATTGAAGGAAAATATAATTATTCAAAACCCAGAAAATATAAAGAAAATGATAAGCAAATAATTACTCACGAAGAAATACTTGTATGTGAAATACACACATTCTTTGTGTAAGAAGTATCATACTATAAAATGTGTTATTTCAATGCAATTTGCTTCATATGATTTTGCAACCTAAAATTCTTTCATTCTATTTAAAAAATACTCATGTTGTGTTTTGAGATCGAAACCTTTTACAATATTGACCTACGACGTTTGT…
Cluster 2	AACTTCTACAAGATTGTACAAAAGGTATGTCAGTATTTTGATTACTTCACTCTTCAAATTCTTCATTTGTTTTGGCATTGGCGAAACTGTGTTCAACTCTTTAAATCGTTCCATTCTAATATTGTTCCAATAAGTTGACGAGAATTGAAGGAAAATATAATTATTCAAAACCCAGAAAATATAAAGAAAATGATAAGCAAATAATTACTCACGAAGAAATACTTGTATGTGAAATACACACATTCTTTGTGTAAGAAGTATCATACTATAAAATGTGTTATTTCAATGCAATTTGCTTCATATGATTTTGCAACCTAAAATTCTTTCATTCTATTTAAAAAATACTCATGTTGTGTTTTGAGATCGAAACCTTTTACAATATTGACCTACGACGTTTGT…
Cluster 3	AACTTCTACAAGATTGTAAAAAAGGTAGGTCAGTATTATGATTACTTCACTCTTCAAATTCTTCATTTGTTTTGGCATTGGCGAAACTGTTTTTACCTCTTTAAATCGTTTCATTCTAATATTGTTTCAATAAATTGACGAGAACTGAGAAAATATAATTATTCAAAACCCAGAAAAAGATAAAATCATTAAGACAACATAAAGAAAGTATCATACTATTAAACGTTTTATTTCAATACAATTTGCTTCATATAATTTTGCTACCTAAAATTCTTTCATTCTATTTAAAAATACTCATGTTGTGTTTTGAGATCGAAAACTTTTACAATCTTTACCTACGACGTTTGTCGTTAAGACTACATTACATAAAACATTTTATGCTTCTTTTTTTAAGGTTTC…
Cluster 4	AACTTCTACAAGATTGTAAGAAAGGTAGGTCAGTATTTTGATTACTTCACTCTTCAAATTCTTCATTTGTTTCGGCATTGGAGAAACTGTTTTCAACTCTTTAAATCGTTTCATTCTAATATTGTTTCAATAACTTGACGACAACTGAAGAAAAATATAATTATTCAAAACCCAGAAAAAGATAAAAATCAGAATGAAAACATAAAGAAAAAAAATGATAAGCAAATAATTACTCACTAAGAAATAATTGTATGTGAAACACACATATTACATATTTGTGCAAGAAGTATCATACTATAAAATGCTTTATTTCAATGTGATTTGCTCGATATAAGTTTGCTACCTAAACTTCTTTCATTCTGTTTAGAAATACTCATGTTGTGTTTTGAGCGAAACCTT…
Cluster 6	AACTTCTACAAGATTGTACAAAAGGTATGTCAGTATTTTGATTACTTCACTCTTCAAATTCTTCATTTGTTTTGGCATTGGCGAAACTGTTTTCAACTCTTTAAATCGTTCCATTCTAATATTGTTCCAATAAGTTGACGAGAATTGAAGGAAAATATAATTATTCAAAACCCAGAAAATATAAAGAAAATGATAAGCAAATAATTACTCACGAAGAAATACTTGTATGTGAAATACACACATTCTTTGTGTAAGAAGTATCATACTATAAAATGTGTTATTTCAATGCAATTTGCTTCATATGATTTTGCAACCTAAAATTCTTTCATTCTATTTAAAAAATACTCATGTTGTGTTTTGAGATCGAAACCTTTTACAATATTGACCTACGACGTTTGT…
Cluster 9	AACTTCTACAAGATTGTAAGAAAGGTAGGTCAGTATTTTGATTACTTCACTCTTCAAATTCTTAATTTGTTTCGGCATTGGAGAAACTGTTTTCAACTCTTTAAATCTTTTCATTCTAATATTGTTTCAATAACTTGACGAGAACTGAAAAAAAATATAATTATTCAAAACCCAGAAAAAGATAAAAATCAGAATGAAAACATAAAGAAAAAAAATGATAAGCAAATAATTACTCACTAAGAAATAATTGTATGTGAAATACACATATTACATATTTGTGCAAGAAGTATCATACTATAAAATGTTTTATTTCAATGCGATTTGCTCGATATAAGTTTGCTACCTAAACTTTTTTCATTCTGTTTAGAAATACACATGTTGTGTTTTGAGCGAAACCTT…
Cluster 15	AACTTCTACAAGATTGTAAGAAAGGTATGTCAATATTTAGATTGTGTCACTTCTCAAACACATTTGTATTGATATTGAGTGAACAGGCGATACCGTTTACAAATTTAATTTTAAAAAGAAGAAGATGTAGTACGATTGTCAATAAGACAACTCTCAACAAGAGACTAAAAAACACAAAAATTAACAGTTTTAGTTAGTTTTATTCAATAACATGATGAGAACTGAAAATAAATCTAATTACCAAACACCATAAACAGATAATCATTGATACAAGGAAAATTACTAGCAAGTATTTATTCTGAAATTCATGCTTGTATGTAATTGTCATTTCTGGGCCTTTTTTATATTGTATGTAAGAAACACTCAAATTGGCAAAAATAAGAAAGGCAAAGAAGTCAT…
Cluster 17	ATTTTTGCGTTTTCACGAATGCAAGAAAGGTAAGTTAAACTACTAATTATAACATTCTTAAACCAGATTTCAATAGTGATATAATTATCATAAAGGGGATCTTACTGAAAAAAAGGGGATTTTCTGACATAAAACAGTGAATGTTCTTATTCATTCAAGAAAGTGTTGGGAGGCGGGATTGGAACTGTGTCTAAATGATGAAAATCGTTGTATATATTTTTTTTTAAGTATACTATTGAATTTGTCTTGTTTATTGATTACTTTGAAATTTTTATCTTTTTATTCAAAATATGTCTTTTTGTCGATATTATACTAGTACTGAAGTAAATCGAAAATATCTATATCAGACACCGTTAGCTTTTTGTAGCTACCAATAAATATTCCGAATAAGTCACACGT…
Cluster 18	ATTTTGCGTTTTTACGAATGCATGAAAGGTAAGTGAACCTACAAAATATAACATTCTTAAAAGAGATTTAAATAGACAAACAGAGACAATATCACCCTTAAGGGGATTTCACTGAAAAGTAAAGATATTGCCTGACAATATATTAACGATCACTGAAGTTAAACGAAAAATTAAAGGGTTATATCTGACAAAAACGAGTTAACCTTTCAATTCATGGACTACCTGCAATAATTCAGAATCATATGAGGTCCGTCAGTACACAATATAAGGAAGATCAAATATGCAATATACTTGTTTAATTTTATTGTATTACACTTAATTCATTAACTCTATTTAAAAAAAAAAAGTATATATGTTTGTTTTTTTGATTTTCCACCCAAAAACATCGTACGGATTTGC…
Cluster 19	ATTTTTGCGTTTCAACGACTGCATGAAAGGTAAGTGAACCTACAAAAAAATAACATTGTTAAAAGAGATTTAAATAGACAAACAGAGACAGTATCACCCTTTAGGGGATCTCGCTGAAAAGTAAAGATATTGCCTGACAATAAATAAAATAATATTCAAATAATGTGATATCGGGCATGCAGTGTTGGGGAGGCCGCCCCAATTCGATCTGCGTCTAAAAATGAAAATTGTTGAATCAATTTTAATTTAATTTCAAAGTCTAATCATCCCACTTTTTTAATGATTTATTTGAAATTTATGTTTTTCTATTCAAAATCTTATTTTTGTGAAGGTTGAACGATCATTTAAGTATACGAAAAATTGAAGTTCTATATCTGACAAACATGGAGATATAATTAT…
Cluster 21	ATTTTTGCGTTTCAACGACTGCATGAAAGGTAAGTGAACCTATACAATATAACATTCTTAAAAGATATTTTAATAGAGAGAGACAGTATCACCCTAAAGGGGTTCTCACTGAAAAAAGTAAAGGCATTGTCTGACATTATATGAAAAGATATTCAAATAATGTGATATCGGGCATACAGTATTGGGAAGGCCTCCACAATTCAATCTGCGTCTGAAAATGAAAATTGTTGAGTCAATATTAATTTAATTTCAAAGTCTTATCATCCCTCTTTTTAAATGATTTCTTTGAATTTAAATTTTTCTATTCAAAATCTTGCTTTTGTGATGGTTGAACAATCACTTAAGTATACGAAAAATTAACGGTCTATATCTTACAAACATCGAGATAACCTTTCAATT…
Cluster 24	AACTTCTACAAGATTGTACGAAAGGTAAGTCAGTATTTAGATTATTTCACTCCTTAAACACTTTTGTATTGATATTGAGTGAACAGGCGATAACGCTTTCAAATTTATTATAAAAATAAGAAGATGACGGATGATTACCAATGAGACAACTTTCCATAAGAGAACAAATGACAGAAAAAATAACTAATATATGTAAATTTCTTATAAGCATTATTATCAATCTTGTATTAAGTTAGTTTCCGTTACAGTTTTATTCAAAAACATGATGAAAACTGAGGGTAAATTAATTACCAAAAACCCAGAAACAGATAAATCATTGATACAGGGAAAATAACTAGCAAGTATTTTTTCAAATGCAATGCTTACATATAAATAACACGCACTAGAAATTTGCAAGGA…
Cluster 25	ATTTTTGTGTTTTAACTATTGCAAGCAAGGTGAGTTTACCTAAAAATTATAACATTTTTCAAACAGATTCAAATAGAATAACAGTGGCAGTATCATCGTTAATAGGATCCATGTGAAAAATAAGGATATATGTCACTATTGCCTGACACAAAACAACAGAAATCTTCTAAATGTATATAAAATATCGGTTTTTCAGGGTTTAGGGAGGCACTAGATGCTTCTGAATGATGCAGATCATTGTATGAGATTGGCTTTAATTGTAAAGTATATTAATCAGTCTTGTTAATTGTAATTTTAATCGTTTTTATCAAAATTCTTGTTTTAAAAGACTAGCGGAGGAAATTGAAAAACCATATTTGATAAAGACGGCGATAGACTTTCAATAAATGCACCATCAGT…
Cluster 26	ATTTTTGTGTTTCCACGACTGCAAGAAAGGTAAGTTAACCTACAAATTATTACATTCTTAAAATATAGTTTTAGAAATAGAATAAGAGGGACAGTATTATCGTTAAGGGGATTCCTACTGAAAGGCAAGGGTACTATATGCGAAAAACACAAAGAAAAATACTAAAAAAATTACATTGGGCATGAGGGGTTGCGGATATGCGTCTGAATATGATATGCGTCTGAATTGTTGAGTCAATCTGAGTTTAATTTTTAAAGTTTAATCATCCGTCTAATTAGTTGATCACTTTAATTTTTAATTTCTGTATTCAAAATATTGATTTCGTAAAGGTTGTAAAACTAGAATAAAATGAAAATCTATATCTGAAAACCATCGAGATATCCTTTTAATTCACGGGCT…
Cluster 32	CTTTCCTTTTCAGCATGTAAAATATATACTTATAGAAAAACTATACGACTAAACATTGTTTCAATTTCGCACAAAAGGTAGGTACAATTAAAACTCATTTCTGTCATTTAATGAAACTGAATTAATAAACATCGATACAAGTTAAAAAANNNNNNNNNNNNNNNNNNNNNNNNNNNNNNNNNNNNNNNNNNTTTATTTCTGTGACCCCCACGTGCACCCACAGTAAATTAAAAAAGGTTGGACATTTAAAAAAAACCCACCCGGTTGCAAGTTATTTTTTTTAAAACACCCACCTTACCATAGTGAAAAAAGGAAAACACTGCCGTGGTAATTTTTTCAAAAAAAAATTGATTTAATTTGAAATTTTTTAAATGATTTCAAAAATTCCACCTGACAACC…
