# Supplementary material for: Comparative Genomics Reveals a Significant Sequence Variability of Myticin Genes in Mytilus galloprovincialis
Source: Biomolecules. 2020 Jun 22;10(6):943. doi: 10.3390/biom10060943 (PMC7356231; doi:10.3390/biom10060943)
Supplement: Supplementary file 1 [file biomolecules-10-00943-s001.zip › File S3_Position Lola myticins.xlsx]

## Sheet: Hoja1
			Exon 1		Exon 2		Exon 3		Exon 4
LOLA myticins	Scaffold	Strand	Start	End	Start	End	Start	End	Start	End	Cluster
29	Scaffold_15382	-	108095	108068	106895	106808	105914	105719	104976	104741	18
65	Scaffold_15382	-	NA	NA	NA	NA	113186	112991	112461	112236	17
66	Scaffold_15382	-	97590	97567	97119	97031	96549	96342	95888	95740	9
67	Scaffold_15382	+	129324	129347	129794	129882	130364	130571	131024	131172	4
68	Scaffold_15382	+	164177	164205	164842	164929	166077	166271	167158	167511	19
73	Scaffold_15382	-	140802	140779	140357	140278	139721	139517	139061	138914	2
79	Scaffold_15382	+	156486	156518	157381	157526	158773	158968	159613	160000	17
110	Scaffold_15382	-	153199	153176	152805	152717	152079	151872	151403	15125	8
113	Scaffold_15382	+	NA	NA	181267	181350	181933	182128	NA	NA	20
91_PM	Scaffold_15382	+	87642	87722	88632	88721	89012	89187	90554	90595	28
97_PG	Scaffold_15382	+	NA	NA	NA	NA	142121	142323	142779	142927	11
