# Supplementary material for: Comparative Genomics Reveals a Significant Sequence Variability of Myticin Genes in Mytilus galloprovincialis
Source: Biomolecules. 2020 Jun 22;10(6):943. doi: 10.3390/biom10060943 (PMC7356231; doi:10.3390/biom10060943)
Supplement: Supplementary file 1 [file biomolecules-10-00943-s001.zip › File S4_Phylogeny alignment.fas]

>3
ACAGAAGCTCATCCGC------ATGTTTGCACATCGTACTACTGT-AGCAAGTTTTGTGGGACTGCTGGTTGCACACATTATGGATGCCGAAATCTCCATCGCGGGAAACTTTGCTTCTGTCTTCATTGCAGCAGGGTGAAGTTCCCGTTTGGATCAACTCAAGATGCTAAAAGTATGAACG--------AA----CTGGAATACACTCCA--
>4
ACAGAAGCTCATCCGC------AAGTTTGCACATCGTACTACTGT-AGCAAGTTTTGTGGGACTGCTGGTTGCACACATTATGGATGCCGAAATCTCCATCGCGGGAAACTTTGCTTCTGTCTTCATTGCAGCAGGGTGAAGTTCCCGTTTGGAGCAACTCAAGATGCTAAAAGTATGAACG--------AA----CTGGAATACACTCCA--
>5
ACAGAAGCTCATCCGC------ATGTTTGCACATCGTACTACTGT-AGCAAGTTTTGTGGGACTGCTGGTTGCACACATTATGGATGCCGAAATCTCCATCGCGGGAAACTTTGCTTCTGTCTTCATTGCAGCAGGGTGAAGTTCCCGTTTGGAGCAACTCAAGATGTTAAAAGTATGAACG--------AA----CTGGAATACACTCCA--
>6
ACGGAGGCTCATTCGC------ATGCTTGCACATCATACTGGTGT-AGTAAGTTTTGTGGGGCTGGTGGTTGCACACATTATCTATGCCGAGTACTCCATCCCTGTAAAATGTGCGCCTGTCTTCATTGCAGAAGGGTGACAAATCCTTTCGGGTCTAACCAAGTTGCTAAAAGTATTAACG--------AT----TTGGATTACACTCCA--
>8
ACGGAGGCTCATTCGC------ATGCTTGCACATCATACTGGTGT-GGTAAGTTTTGTGGGGCTGGTGGTTGCACACATTATCTATGCCGAGTACTCCATCCCGGTAAAATGTGCGCCTGTCTTCATTGCAGAAGGGTGAAAAATCCTTTCGGAGCTAACCAAGTTGCTAAAAGTATTAACG--------AT----TTGGATTACACTCCA--
>9
ACGGAAGCTCATTCAC------ACGCTTGTACATCATACTGGTGT-GGTAAGTTTTGTGGAACTGCTAGTTGCACACATTATCTATGCAGAGTACTCCATCCCGGTAAACTGTGTGCATGTCTTCATTGCAGCAGGGTGAACAATCCTTTCAGAGTTAATCAAGTTGCTAAAAGTATTAACG--------AT----TTGGATTACACTCCA--
>12
ACGGAAGCTCATTCGC------ATGCTTGCACATCTTACTGGTGT-AGCAAGTTTTGTGGGGCTGTTAATTGCGAACATTATTCATGCATTGTACTACATCCCGGTAAATATTGCTTCTGTCGTGATTGCAGTAGGCAGAAAACTCCTTTTAGAGTTACTGCAGATGCTAAAAGTATTAACA--------AT----TTTGATTACACTCAA--
>13
ACGGAAGCTCATTCGC------ATGCTTGCACATCTTACTATTGT-AGCAAGTTTTGTGGGGCTGCTAGTTGCACACATTATCTGTGCCGAGTACTCCATCCCGGTAAACTTTGCGTCTGTCTTCATTGCAGCAGGGTGAACAATCCTTTCAGAGTTAATCAACTTGCTAAAAGTATTAACG--------AT----TTGGATTACACTCCA--
>14
ACAGAAGCTCATCCGC------AAGTTTGCACATCGTACTACTGT-GGCAAGTTTTGTGGGACTGCTGGCTGCACACATTATGGATGCCGAAATCTCCATCGCGGGAAACTTTGCTTCTGTCTTCATTGCAGCAGGGTGAAGTTCCCGTTTGGAGCAATTCAAGATGCTAAAAGTATGAACG--------AA----CTGGAATACACTCCA--
>16
CAGGAAGCCCAATCAA------TTCCTTGTACATCATACTACTGT-AGTAAGTTCTGTGGGTCTGCTGGTTGCTCATTATATGGATGTTACAAACTTCATCCTGGAAAAATTTGCTACTGCCTTCATTGTAGCAGAGCTGAGTCTCCATTGGCACTTTCTGGAAGCGCTAGAAATGTGAACGACAAGAACAACGAGATGGAGAACTCTCCC--
>17
CAGGAAGCCCAATCAG------TACCTTGTACATCATACTACTGT-AGTAAGTTCTGTGGGTCTGCTGGTTGCTCATTATATGGATGTTACAAACTTCATCCTGGAAAAATTTGCTACTGCCTTCATTGTAGCAGAGCTGAGTCTCCATTGGCACTTTCTGGGAGCGCTAGGAATGTGAACGACAAGAACAACGAGATGGACAACTCTCCC--
>19
CAGGAAGTCCAATCAG------TACCTTGTGTATCAACCTACTGT-GCTAGGTTCTGTGGGTCTGCTGGTTGCTCATTATATGGATGTTACAGACGTACTTACTGCAAAATGTGCTACTGCCTTCATTGTAGAAGAGCTGAGTCTCCATTGGCACTTTCTGGAAGCGCTAGAAATATGAACGAGCAGAACAAAGAGATGGACAACTCTCCC--
>21
ACTGAAGCTCATTCGC------ATGCTTGCACATCTTACTGGTGT-AGCAAGTTTTGTGGGGCTGTTAATTGCGAACATTATTCATGCATTGTACTACATCCCGGTAAAATTTGCTTCTGTCGTGATTGCAGTAGGCAGAAAACTCCTTTTAGAGTTACTACAGATGCTAAAAGTATTAACA--------AT----TTTGATTACACTCAA--
>22
AAGGAAGCTCATTCGC------ATGCTTGCACATCTTACTGGTGT-AGCAAGTTTTGTGGGGCTGTTAATTGCGAACATTATTCATGCATTGTACTACATCCCGGTAAAATTTGCTTCTGTCGTGATTGCAGTAAGCAGAAAACTCCTTTTAGAGTTACTGCAGATGCTAAAAGTATTAACA--------AT----TTTGATTACACTCAA--
>23
ACGGAAGCTCATTCGC------ATGCTTGCACATCTTACTGGTAT-AGCAAGTTTTGTGGGGCTGTTAATTGCGAACATTATTCATGCATTGTACTACATCCCGGTAAATTTTGCTTCTGTCGTGATTGCAGTAGGCAGAAAACTCCTTTTAGAGTTACTGCAGATGCTAAAAGTATTAACA--------AT----TTTGATTACACTCAA--
>25
ACGGAAGCTCATTCGC------ACGCTTGTACATCATACTGGTGT-GGTAAGTTTTGTGGAACTGCTAGTTGCACACATTATCTATGCAGAGTACTCCATCCCGGTAAAATGTGCGCATGTGTTAATTGCAGCAGGGTGAACAATCCTTTCAGAGTTAATCAAGTTGCTAAAAGTATTAACG--------AT----TTGGATTACACTCCA--
>26
ACGGAGGCTCATTCGC------ATGCTTGCACATCATACTGGTGT-GGTAAGTTTTGTGGGGCTGGTGGTTGCACACATTATCTATGCCGAGTACTCCATCCCGGTAAAATGTGCGCCTGTCTTCATTGCAGAAGGGTGACAAATCCTTTCGGGGCTGACCAAGTTGCTAAAAGTATTAACG--------AT----TTGGATTACACTCCA--
>27
ACGGAGGCTCATTCGC------ATGCTTGCACATCATACTGGTGT-GGTAAGTTTTGTGGGGCTGGTGGTTGCACACATTATCTATGCCGAGTACTCCATCCCGGTAAAATGTGCGCCTGTCTTCATTGCAGAAGGGTGACAAATCCTTTCGGAGCTAACCAAGTTGCTAAAAGTATTAACG--------AT----TTGGATTACACTCCA--
>28
ACGGAGGCTCATTCGC------ATGCTTGCACATCATACTGGTGT-GGTAAGTTTTGTGGGGCTGGTGGTTGCACACATTATCTATGCCGAGTACTCCATCCCGGTAAAATGTGCGCCTGTCTTCATTGCAGAAGGGTGACAAATCCTTTCGGGGCTAACCAAGTTGCTAATAGTATTAACG--------AT----TTGGATTACACTCCA--
>29
ACGAAGGCTCATTCGC------ATGCTTGCACATCATACTGGTGT-GGTAAGTTTTGTGGGGCTGGTGGTTGCACACATTATCTATGCCGAGTACTCCATCCCGGTAAAATGTGCGCCTGTCTTCATTGCAGAAGGGTGAAAAATCCTTTCGGAGTTAACCAAGTTGCTAAAAGTATTAACG--------AT----TTGGATTACACTCCA--
>30
CAGGAAGCCCAATCAG------TAGCTTGTACATCATACTACTGT-AGTAAGTTCTGTGGGTCTGCTGGTTGCTCATTATATGGATGTTACAAACTTCATCCTGGTAAAATTTGCTACTGCCTTCATTGTAGCAGAGCTGAGTCTCCATTGGCACTTTCTGGAAGCGCTAGGAATGTGAACGACAAGAACAACGAGATGGACAACTCTCCC--
>32
CAGGAAGTTAAATCAG------TACCTTGTGCATCAACCTACTGT-GCTAGGTTCTGTGGGTCTGCAGGTTGCTCATTATATGGATGTTACAGACTTCATCCCGGCAAAATTTGCTACTGCCTTCATTGTCGCAGAGCTGAGTCTCCATTGGCACTTTCTGGAAGCCCTAGAAATGTGAACGAGCAATACAAAGATATGGACAATTCTCCC--
>33
ACGGAAGCTCATTCGC------ATGCTTGCACATCTTACTGGTGT-AGCAAGTTTTGTGGGGCTGTTAATTGCGAACATTATTCATGCATTGTACTACATCCCGGTAAATTTTGCTTCTGTCGTGATTGCAGTAGGCAGAAAACTCCTTTTAGAGCTACTGCAGATGCTAAAAGTATTAACA--------AT----TTTGATTACACTCAA--
>34
ACGGAAGCTCATTCGC------ATGCTTGCACATCTTACTGGTGT-AGCAAGTTTTGTGGGGCTGTTAATTGCGAACATTATTCATGCATTGTACTACATCCCGGTAAATTTTGCTTCTGTCGTGATTGCAGTAGGCAGAAAACTCCTTTTAGAGTTACTGCAGATGCTAAAAGTATTAACA--------AT----TTTGATTACACTCAA--
>35
ACGGAAGCTCATTCAC------ATGCTTGCACATCTTACTGGTGT-AGCAAGTTTTGTGGGGCTGTTAATTGCGAACATTATTCATGCATTGTACTACATCCCGGTAAATTTTGCTTCTGTCGAGATTGCAGTAGGCAGAAAACTCCTTTTAGAGTTACTGTAGATGCTAAAAGTATTAACA--------AT----TTTGATTACACTCAA--
>36
ACGGAAGCTCATTCGC------ATTCTTGCAGATCGTACTGGTGT-GGCAAGTTTTGTGGGACTGCTGATTGCACACATTATGTGTGCATTGTACTCACTCATGGAAAAATTTGCATTTGTCGGAATTGTAGGCGGATAAAAAATCCTTACAGAGCTACTCAAGTTGCTAAAAGTATTAACG--------AT----TTAGATTTCACTCCA--
>38
ACGGAAGCTCATTCGC------ATGCTTGCACATCGTACTGGTGT-GGTAAGTTTTGTGGGTCTGCTAGTTGCACACATTATCTATGCCGAGTACTCCATCCCGGTAAAATGTGCGCCTGTCTTCATTGCAGCAGGGTGAACAATCCTTTCAGAGTTAATCAACTTGCTAAAAGTATTAACG--------AT----TTGGATTACACTCCA--
>39
CAGGAAGTCCAATCAG------TACCTTGTACATCATACTACTGT-GTTAGGTTCTGTGGGTCTGCTGGTTGCTCATCATATGGATGTTACAGACTTCATCCCGGCAAAATTTGCTACTGCCTTCTTTGTAGCAGAGCTGAGTCTCCATTGGCACTTTCTGGAAGCGTTAGAAATGTGAACGCGCAGAACAAAGAGATGGACAACTCTCCC--
>42
ACGGAAGCTCATTCGC------ATGCTTGCACATCTTACTGTTGT-AGCAAGTTTTGTGGGGCTGTTAATTGCGAACATTATTCATGCATTGTACTACATCCCGGTAAAATTTGCTTCTGTCGTGATTGCAGTAGGCAGAAAACTCCGTTTAGAGTTACTACAGATGCTAAAAGTATTAACA--------AT----TTTGATTACACTCAA--
>43
CAGGAAGCCCAATCAA------TTCCTTGTACATCATACTACTGT-AGTAAGTTCTGTGGGTCTGCTGGTTGCTCATTATATGGATGTTACCTACTTCATCCTGGTAAAATTTGCTACTGCCTTCATTGTAGCAGAGCTGAGTCTCCATTGGCACTTTCTGGAAGCGCTAGGAATGTGAACGACAAGAACAATGAGATGGAGAACTCTCCC--
>44
CAGGAAGCCCAATCAA------TTCCTTGTACATCATACTACTGT-AGTAAGTTCTGTGGGTCTGCTGGTTGCTCATTATATGGATGTTACCTACTTCATCCTGGTAAAATTTGCTACTGCCTTCATTGTAGCAGAGCTGAGTCTCCATTGGCACTTTCTGGAAGCGCTAGGAATGTGAACGACAAGAACAACGAGATGGACAACTCTCCC--
>45
AATGAAGCAAAAAGAA------CGCCTTGTACATCATACTACTGT-AGTAAGTTCTGTGGGTCTGCTGGTTGCTCAGATTATCAATGCTACCGCACGTACCCCGGTAAAATTTGCTACTGCCTTCATTGTAGCAGAGCTGAGTCCCCTTTTTCACATACTGAAAGTGATCGTAATGTGAATG--------AA----AAGGATGACAGTCAA--
>46
AATGAAGCAAAAAGAA------CGCCTTGCATATCTTACTACTGT-AGTAAGTTCTGTGGGTCTGCTGGTTGCTCAGATTATCAATGCTACCGCACGTACCCCGGTAAAATTTGCTACTGCCTTCATTGTAGCAGAGCTGAGTCCCCTTTTTCACATACTGAAAGTGATCGTAATGTGAATA--------AA----AAGGATGACAGTCAA--
>47
ACGGAGGCTCATTCGC------ATGCTTGCACATCATACTGGTGT-GGTAAGTTTTGTGGGGCTGGTGGTTGCACACATTATCTATGCCGAGTACTCCAACCCGGTAAAATGTGCGCCTGTCTTCATTGCAGAAGGGTGACAAATCCTTTCGGGGCTAACCAAGTTGCTAAAAGTATTAACG--------AT----TTGGATTACACTCCA--
>48
ACGGAAGCTCATTCGC------ATTCTTGCAGATCGTACTGGTGT-GGCAAGTTTTGTGGGACTGCTGATTGCACACATTATGTGTGCATTGTACTCACTCTTGGAAAAATTTGCATTTGTCAGAATTGTAGGCGGATAAAAAATCCTTACAGAGCTGCTCAAGTTGCTAAAAGTATTAACG--------AT----TTAGATTTCACTCCA--
>49
ACAGAAGCTCATCCGC------ATGTTTGCACATCGTACTACTGT-AGCAAGTTTTGTGGGGCTGCTGGTTGCACACATTATGGATGCCGAAATCTCCATCGCGGGAAACTTTGCTTCTGTGTTCATTGCAGCAGGGTGAAGTTCCCGTTTGGAGCAACTCAAGATGCTAAAAGTATGAACG--------AA----CTGGAATACACTCCA--
>50
CAGGAAGTCCAATCAG------TACCTTGTGCATCAACCTGGTGT-AGTAGGTTCTGTGGGTCTGCTGGTTGCAGATTATATGGATGTTACAGACTTCATCCCGGCAAAATTTGCTACTGCCTTCATTGTAGCAGAGCTGAGTCTCCATTGGCACTTTCTGGAAGCGCTAGGAATGTGAACGAGCAGAACAAAGAGATGGACAACTCTCCC--
>51
CAGGAAGTCCAATCAG------TACCTTGTGTATCAATCTACTGT-GGTAAGTTCTGTGGGTCTGCTGGTTGTTCATTATATGGATGTTACAGACGTACTTACTGCAAAATGTGTTACTGCCTTCATTGTAGAAGAGCTGAGTCTCCATTGGCACTTTCTGGAAGCGCTAGAAATATGAACGAGCAGAACAAAGAGATGGACAACTCTCCC--
>52
CAGGAAGTCCAATCAGTACGTATACCTTGTACATCAACTAACTGT-GCTTGGTTCTGTCGGTCTAAAGGTTGCTCATTATATGGATGTTCCAGACTTCATCCC---ATAATTTGCTACTGCTATCATTGTAGAAGAGCTGAGTCTCCATTGGCACTTTCTGGAAGCGCTAGGAATGTGAACAAACAGAACAAAGAGATGGACAACTCTCCA--
>53
ACGGAAGCTCATCCGC------AAGTTTGCACATCGTACTACTGT-GCCAAATTTTGTGGGTCTTTGGGTTGCACACATTATGGCTGCCGAGTACTCCATCCAGGGAAACTTTGCTTCTGTTTTGATTGCGACAGGGTGAAGTCTCCTTTCACAGCTACTCAAAATGCCAAAAGTAATAACG--------AT----TTGGATTACACTCCA--
>54
CAGGAAGCCCAATCAG------TAGCTTGTACATCATACTACTGT-AGTAAGTTCTGTGGGTCTGCTGGTTGCTCATTATATGGATGTTACAAACTTCATCCTGGCAAAATTTGCTACTGCCTTCATTGTCGCAGAGCTGAGTCTCCATTGGCACTTTCTGGAAGCGCTAGGAATGTGAACGAGCAGAACAAAGAGATGGACAACTCTCCC--
>55
CAGGAAGTCCAATCAGTACGTATACCTTGTACATCAACTAACTGT-GCTTGGTTCTGTGGGTCTAAAGGTTGCTTATTTTATCGCTGTTCCAGACTTCATCCCGT---AATTTGCTACTGCTATCATTGTAGCAGAGCTGGGTCTCCATTGGCACTTTATGGAAGCGCTAGGAATGTGAACGACAAGAACAACGAGATAGACAACTCTCCA--
>56
CAGGAAGTCCAATCAGTACGTATACCTTGTACATCAACTAACTGT-GCTTGGTTCTGTGGGTCTAAAGGTTGCTTATTTTATCGCTGTTCCAGACTTCATCCCGT---AATTTGCTACTGCTATCATTGTAGCAGAGCTGAGTCTCCATTGGCACTTTCTGGAAGCGCTAGGTATGTGAACGACAAGAACAACGTGATAGACAACTCTCCA--
>57
CAGGAAGTCCAATCAG------TACCTTGTGCATCAACTAACTGT-GCTTTGTTCTGTCGGTCTAAAGGTTGCTCATTATATGGATGTTCCAACCTTCATCCCGT---AAGTTGCTACTGCTATCATTGTAGAAGAGCTGAGTCTTTATTGACACTTTCTGGAAGCGCTAGGAATGTGAACGAGCAGAACAAAGAGATGGACAACTCTCCA--
>58
ACGGAAGCTCATTCAC------ACTCTTGTACATCATACTGGTGT-GGTAAGTTTTGTGGAACTGCTAGTTGCACACATTATTTATGCAGAGTACTCCATCCCGGTAAACTGTGTGTATGTGTTCATTGCAGCAGGGTGAACAATCCTTTCAGAGTTAATCAAGTTGCTAAAAGTATTAACG--------AT----TTGGATTACACTCCA--
>59
TACGGACCTCATTCGG------ATGCTTGCACATCTTACTGGTGT-AGCAAGTTTTGTGGGGCTGTTAATTGCGAACATTATTCATGCATTGTACTACATCCCGGTAAAATTTGTTTCTGTCGTGATTGGAGTAGGCAGAAAACTCCTTTTAGAGTTACTGCAGATGCTAAAAGTATTAACA--------ATGTAAGTATTTTATTCCCA---
>60
ACGGAGGCTCATTCGC------ATGCTTGCACATCATACTGGTGT-GGTAAGTTTTGTGGGGCTGGTGGTTGCACACATTATATATGCCGAGTACTCCATCCCGGTAAAATGTGCGCCTGTCTTCATTGCAGAAGGGTGACAAATCCTTTCGGGGCTAACCAAGTTGCTAAAAGTATTAACG--------AT----TTGGATTACACTCCA--
>61
CAGGAAGCCCAATCAA------TTCCTTGTACATCATACTACTGT-AGTAAGTTCTGTGGGTTAGGTGGTTGCTCATTATATGGATGTTACAAACTTCATCCCGGCAAAATTTGCTACTGCCTTCATTGTCGCAGAGCTGAGTCTCCATTGGCACTTTCTGGAAGCGCTAGAAATGTGAACGAGCAGAACAAAGAGATGGTCAACTCTCCC--
>62
CAGGAAGTCCAATCAGTACGTATACCTTGTCCACCAACTAACTGT-GCTTGGTTCTGTGGGTCTAAAGGTTGCTTATTTTATCGCTGTTCCAGACTTCATCCCGT---AAGTTGCTACTGCTATCATTGTAGAAGAGCTGAGTCTCCATTGGCACTTTCTGGAAGCGCTAGGAATGTGAACGAGCAGAACAAAGAGATGGACAACTCTCCA--
>63
ACGGAAGCTCATTCGC------ATTCTTGCAGATCGTACTGGTGT-GGCAAGTTTTGTGGGACTGCTGATTGCACACATTATCTGTGCATTGTACTCACTCTTGGAAAAATTTGCATTTGTCGGAATTGTAGGCGGATAAAAAATCCTTACAGAGCTACTCAAGTTGCTAAAAGTTTTAACG--------AT----TTAGATTACACTCCA--
>64
TACGGACCTCATTCGG------ATGCTTGCACATCTTACTGGTGT-AGCAAGTTTTGTGGGGCTGTTAATTGCGAACATTATTCATGCATTGTACTACATCCCGGTAAAATTTGTTTCTGTTGTGATTGGAGTAGGCAGAAAACTCCTTTTAGAGTTACTGCAGATGCTAAAAGTATTAACAATGTAAGTAT---------TTTATTCCCA--
>65
ACAGAAGCTCATCCGC------AAGTTTGCACATCGTACTACTGT-GGCAAGTTTTATGGGACTGCTGGTTGCACACATTATGGATGCCGAAATCTCCATCGCGGGAAACTTTGCTTCTGTCTTCAATGCAGCAGGGTGAAGTTCCCGTTTGGAGCAATTAAAGATGCTAAAAGTATGAACG--------AA----CTGGAATACACTCCA--
>66
CAAGAAGTCCAATCAG------TACCTTGTGCATCAACCTACTGT-GCTAGGTTCTGTGGGTCTGCTGGTTGCTCTAAATATGGATGTTACAGACTTCATCCCGGCAAAATTTGCTACTGCCTTCATTGTAGAAGAGCTGAGTCTCCATTGGCACTTTCTGGAAGCGCTAGGAATGTGAACGAGCAGAACAAAGAGATGGACAACTCTCCC--
>67
CAGGAAGTCCAATCAG------TACCTTGTGTATCAACCTACTGT-GCTAGGTTCTGTGGGTCTGCTGGTTGCTCATTATATGGATGTTACAGACGTACTTACTGCAAAATATGCTACTGCCTTCATTGTAGAAGAGCTGAGTCTCCATTGGCACTTTCTGGAAGCGCTAGGAATATGAACGAGCAGAACAAAGAGATGGACAACTCTCCC--
>69
AAGGAAGCTCATTTGC------ATGCTTGCACATCTTACTGGTGT-AGCAAGTTTTGTGGGGCTGTTAATTGCGAACATTATTCATGCATTGTACTACATCCCGGTAAAATTTGCTTCTGTCGTGATTGCAGTAGGCAGAAAACTCCTTTTAGAGTTACTGCAGATGATAAAAGTATTAACA--------AT----TTTGATTACACTCAA--
>71
ACAGAAGCTCATCCGC------ATGTTTGCACATCGTACTACTGT-AGCAAGTTTTGTGGGACTGCTGGTTGCACACATTATGGATGCCGAAATCTCCATCGCGGGAAACTTTGCTTCTGTGTTCATTGCAGCAGGGTGAAGTTCCCGTTTGGAGCAACTCAAGATGCTAAAAGTATGAACG--------AA----CTGGAATACACTCCA--
>73
CAGGAAGTCCAATCAG------TACCTTGTGCATCAACTATCTGT-GCTTGGTTCTGTGGGTCTAAAGGTTGCTTATTTTATCGCTGTTCCAGACTTCATCCCGT---AATTTGCTACTGCTATCATTGTAGAAGAGCTGAGTCTCCATTGGCACTTTCTGGAAGCGCTAGGAATGTGAACGAGCAGAACAAAGAGATGGACAACTCTCCA--
>74
ACAGAAGCTCATCCGA------AAGTTTGCACATCATACTACTGT-GGCAAGTTTTGTGGGACTGCTGGTTGTACACGTTATGGATGCCGAAATCTCCATCGCGGGAAACTTTGCTTCTGTCTTCATTGCGGCAGGGTGAAGTTCCCATTTGGAGCAACTCAAGATGCTAAAAGTATGAACG--------AA----CTGGAATACACTCCA--
>76
CAGGAAGTCCAATCAGTACGTATACCTTGTACATCAACTAACTGT-GCTTGGTTCTGTGGGTCTAAAGGTTGCTCATTATATGGATGTTCCAGACTTCATCCGGT---AATTTGCTACTGCTATCATTGTAGAAGAGCTGAGTCTCCATTGGCACTTTCTGGAAGCGCTAGGAATGTGAACGAGCAGAACAAAGAGATGGACAACTCTCCA--
>78
ACGGATGCTCATTCGC------ACGCTTGTACATCATACTGGTGT-GGTAAGTTTTGTGGAACTGCTAGTTGCACACATTATCTATGCAGAGTACTCCATCCCGGTAAAATGTGCGCATGTGTTCATTGCAGCAGGGTGAACAATCCTTTCAGAGTTAATCAAGTTGCTAAAAGTATTAACG--------AT----TTGGATTACACTCCA--
>79
ACAGAAGCTCATCCGC------ATGTTTGCACATCGTACTACTGT-AGCAAGTTTTGTGGGACTGCTGGTTGCACACGTTATGGATGCCGAAATCTCCATCGCGGGAAGCTTTGCTTCTGTCTTCATTGCAGCAGGGTGAAGTTCCCGTTTGGAGCAACTCAAGATGCTAAAAGTATGAACG--------AA----CTGGAATACACTCCA--
>80
CAGGAAGCCCAATCAG------TAGCTTGTACATCATACTACTGT-AGTAAGTTCTGTGGGTCTGCTGGTTGCTCATTATATGGATGTTACCTACTTCATCCTGGAAAAATTTGCTACTGCCTTCATTGTAGCAGAGCTGAGTCTCCATTGGCACTTTCTGGAAGCGCTAGGAATGTGAACGACAGGAACAACGAGATGGACAACTCTCCC--
>81
CAGGAAGCCCAATCAG------TAGCTTGTACATCATACTACTGT-AGTAAGTTCTGTGGGTCTGCTGGTTGCTCATTATATGGATGTTACCTACTTCATCCTGGAAAAATTTGCTACTGCCTTCATTGTAGCAGAGCTGAGTCTCCATTGGCACTTTCTGGAAGCGCTAGGAATGTGAACGAAAAGAACAACGAGATGGACAACTCTCCC--
>1
ACGGAAGCTCATTCGC------ACGCTTGTACATCATACTGGTGT-GGTAAGTTTTGTGGAACTGCTAGTTGCACACATTATTTATGCAGAGTACTCCATCCCGGTAAACTGTGTGTATGTGTTCATTGCAGCAGGGTGAACAATCCTTTCAGAGTTAATCAAGTTGCTAAAAGTATTAACG--------AT----TTGGATTACACTCCA--
>107
ACGGAAGCTCATTCAC------ACGCTTGTACATCATACTGGTGT-GGTAAGTTTTGTGGAACTGCTAGTTGCACACATTATTTATGCAGAGTACTCCATCCCGGTAAACTGTGTGTATGTGTTCATTGCAGCAGGGTGAACAATCCTTTCAGAGTTAATCAAGTTGCTAAAAGTATTAACG--------AT----TTGGATTACACTCCA--
>108
ACGGAAGCTCATTCGC------ACGCTTGTACATCATACTGGTGT-GGTAAGTTTTGTGGAACTGCTAGTTGTACACATTATTTATGCAGAGTACTCCATCCCGGTAAACTGTGTGTATGTGTTCATTGCAGCAGGGTGAACAATCCTTTCAGAGTTAATCAAGTTGCTAAAAGTATTAACG--------AT----TTGGATTACACTCCA--
>10
CAGGAAGTCCAATCAG------TACCTTGTACATCACACTACTGT-GTTAGGTTCTGTGGGTCTGCTGGTTGCTCATCATATGGATGTTACAGACTTCATCCCGGCAAAATTTGCTACTGCCTTCTTTGTAGCAGAGCTGAGTCTCCATTGGCACTTTCTGGAAGCGTTAGAAATGTGAACGCGCAGAACAAAGAGATGGACAACTCTCCC--
>109
CAGGAAGTCCAATCAG------TACCTTGTACATCACACTACTGT-GTTAGGTTCTGTGGGTCTGCTGGTTGCTCATCATATGGATGTTACAGACTTCATCCCGGCAAAATTTGCTACTGCCTTCTTTGTAGCAGAGCTGAGTCTCCATTGGCACTTTCTGGAAGCGTTAGAAATGTGAACGCGCAGAATAAAGAGATGGACAACTCTCCC--
>100_PM
CAGAAAGTCAAATCAA------GGGATTATAAAGAATACTACTGC-AGTAAGTTTTGTGG------TGGATGCCTAGGTTATAAATACC-----TTCCACTCAGA-------TGTGAATGCCTTAATAGTCGCAGCGTGAAGTCTCAATTTACACTTGATGGAGATGCTAGAAATGTAAACTA-------AA----AAGAAACAATCTCA---
>101_PM
CAGAAAGTCGAATCAA------GAGATTATAGAGAACACTACTGT-AGTATGTTTTGTGG------TGGATGCCTAGGTTATAAATACC-----TTCCACTCAGA-------TGTGAATGCCTTAATTGTCGCAGCGTGAAGTCTCAATTTACACTTCATGGAGATGCTAGAAATGTAAACTA-------AA----AAGAAACAATCTCA---
>102_PM
CAGAAAGTCGAATCAA------GGGATTATAGAGAATACTGCTGT-AGTAGGTTTTGTGA------TGGATGCCTAGGTTATACATACC-----TTCCACTCAAA-------TGTGAATGCCTTAAATGTCGCAGCGTGAAGTCTCAATTTACACTTGAGGGAGATGCTAGAAATGTAAACT--------AA----AAAGAAAAATCTCAT--
>103_PM
CAGAAAGTCGAATCAA------GGGATTATAGAGAATACTGCTGT-AGTAGGTTTTGTGA------TGGATGCCTAGGTTATACATACC-----TTCCACTCAAA-------TGTGAATGCCTTAAATGTCGCAGCGTGAAGTCTCAATTTACACTTGATGGAGATGCTAGAAATGTAAACT-------AAA----AAGAAACAATCTCA---
>104_PM
CAGAAAGTCGAATCAA------GGGATTATAGAGAATACTACTGT-AGTAAGTTTTGTGG------TGGATGCCTAGGTTATAAATACC-----TTCCACGCAGA-------TGTGAATGCCTTAATTGTCGCAGCGTGAAGTCTCAATTCACACTTGATAGAGATGCTAGAAATGTAAACTA-------AA----AAGAAACAATCTCA---
>105_PM
CAGAAAGTCGAATCAA------GGGATTATAGAGAATACTACTGT-AGTAAGTTTTGTGG------TGGATGCCGAGGTTATCAATACC-----TTCCACGAAGA-------TGTGATTGCCTTAAGTGTCGCAGCGTGAAGTCTCAATTTACACTTGATGGAGATGCTAGAAATTTCAACT-------AAA----AAGAAACAATCTCA---
>106_PM
CAGAAAGTCGAATCAA------GGGATTATAGAGAATACTACTGT-AGTAAGTTTTGTGG------TGGATGCCGAGGTTATCAATACC-----TTCCACGAAGA-------TGTGATTGCCTTAAGTGTCGCAGCGTGAAGTTTCAATTTACACTTGATGGAGATGCTAGAAATTTCAACTA-------AA----AAGAAACAATCTCA---
>11
AAGGAGGCACAATCAG------CGCCTTGCAAATCGTACTGGTGT-AGTAAGTTTTGTGGGACAGCTGGTTGCCAAGGGTATAGATGCTACACCACTAATCCGGGGAGGATTTGTATCTGCCGTCATTGTAGAAGAATTGAGTCCCAATATGCAATTTCTGGTAGTGATGGAAATGTGAACA----CCTCAATGTAACTATCTAAT-------
>15
CAGGAAGCCCAATCAA------TTCCTTGTACATCATACTACTGT-AGTAAGTTCTGTGGGTCTGCTGGTTGCTCATTATATGGATGTTACAAACTTCATCCCGGCAAAATTTGCTACTGCCTTCATTGTCGCAGAGCTGAGTCTCCATTAGCACTTTCTGGAAGCGCTAGGAATGTGAACGAGCAGAACAAAGAGATGGACAACTCTCCC--
>110
CAGGAAGCCCAATCAA------TTCCTTGTACATCATACTACTGT-AGTAAGTTCTGTGGGTCTGCTGGTTGCTCATTATATGGATGTTACAAACTTCATCCCGGCAAAATTTGCTACTGCCTTCATTGTCGCAGAGCTGAGTCTCCATTGGCACTTTCTGGAAGCGCTAGGAATGTGAACGAGCAGAACAAAGAGATGGACAACTCTCCC--
>18
CAGGAAGCCCAATCAG------TAGCTTGTACATCATACTACTGT-AGTAAGTTCTGTGGGTCTGCTGGTTGCTCATTATATGGATGTTACCTACTTCATCCTGGCAAAATTTGCTACTGCCTTCATTGTCGCAGAGCTGAGTCTCCATTGGCACTTTCTGGAAGCGCTAGGAATGTGAACGACAAGAACAACGAGATGGACAACTCTCCC--
>111
CAGGAAGCCCAATCAG------TAGCGTGTACATCATACTACTGT-AGTAAGTTCTGTGGGTCTGCTGGTTGCTCATTATATGGATGTTACCTACTTCATCCTGGCAAAATTTGCTACTGCCTTCATTGTCGCAGAGCTGAGTCTCCATTGGCACTTTCTGGAAGCGCTAGGAATGTGAACGACAAGAACAACGAGATGGACAACTCTCCC--
>2
ACAGAAGCTCATCCGC------ATGTTTGCACATCGTACTACTGT-AGCAAGTTTTGTGGGACTGCTGGTTGCACACATTATGGATGCCGAAATCTCCATCGCGGGAAACTTTGCTTCTGTCTTCATTGCAGCAGGGTGAAGTTCCCGTTTGGAGCAACTCAAGATGCTAAAAGTATGAACG--------AA----CTGGAATACACTCCA--
>112
ACAGAAGCTCATCCGC------ATGTTTGCACATCGTACTACTGT-AGCAAGTTTTGTGGGACTGCTGGTTGCACACATTATGGATGCCGAAATCTCCATCGCGGGAAGCTTTGCTTCTGTCTTCATTGCAGCAGGGTGAAGTTCCCGTTTGGAGCAACTCAAGATGCTAAAAGTATGAACG--------AA----CTGGAATACACTCCA--
>20
ACGGAAGCTCATTCGC------ATGCTTGCACATCCTACTGGTGT-AGCAAGTTTTGTGGGGCTGTTAATTGCGAACATTATTCATGCATTGTGCTACATCCCGGTAAAATCTGCTTCTGTCGTGATTGCAGTAGGCAGAAAACTCCTTTTAGAGTTACTGCAGATGCTAAAAGTATTAACA--------AT----TTTGATTACACTCAA--
>113
ACGGAAGCTCATTCGC------ATGCTTGCACATCTTACTGGTGT-AGCAAGTTTTGTGGGGCTGTTAATTGCGAACATTATTCATGCATTGTACTACATCCCGGTAAAATTTGCTTCTGTCGTGATTGCAGTAGGCAGAAAACTCCTTTTAGAGTTACTGCAGATGCTAAAAGTATTAACA--------AT----TTTGATTACACTCAA--
>114
ACGGAAGCTCATTCGC------ATGCTTGCACATCCTACTGGTGT-AGCAAGTTTTGTGGGGCTGTTAATTGCGAACATTATTCATGCATTGTGCTACATCCCGGTAAAATTTGCTTCTGTCGTGATTGCAGTAGGCAGAAAACTCCTTTTAGAGTTACTGCAGATGCTAAAAGTATTAACA--------AT----TTTGATTACACTCAA--
>24
AAGGAGGCACAATCAG------CGCCTTGCACATCGTACTGGTGT-CTTAAGTTTTGTGGGACAGCTGGTTGCCAAGGGTATAGATGCTACACCACTAATCCGGGGAGGATTTGTATCTGCCGTCATTGTAGAAGAATTGAGTCCCAATATGCAATTTCTGGTAGTGATGGAAATGTGAAC---------ACCTCAATGTA--ACTATCTAAT
>31
ACGGAAGCTCATTCGC------ATCATTGCACATCATACTGGTGT-AGTAAGTTTTGTGGAACTGCTAGTTGCACACATTATCTATGCAGAGTACTCCATCCTG-TAAACTTTGCGTCTGTGTTAATTGCAGCAGGGTGAACAATCCTTTCAGAGTTAATCAACTTGCTAAAAGTATTAACG--------AT----TTGGATTACACTCCA--
>37
AGTGAAGCACAAAAAT------TGCCTTGCACATCGTACTGGTGT-AGTAAGTTTTGTGGGGCAGCTGGTTGCCCATTGTATAGATGCTACACAACTAATCCGGGGAGGATTTGTATCTGCCTTCATTGTAGAAGGATTGAGTCCCAATATGCAATTTCTGGTAGTGATGGAAATGTGAAC---------ACCTCAATGTA--ACTATCTAAT
>40
AAGGAGGCACAATCAG------CGCCTTGCACATCGTACTGGTGT-AGTAAGTTTTGTGGGAAAGCTGGTTGCCAATGGTATAGATGCTACACCACTAATCCGGGGAGGATTTGCATCTGCCTTCATTGTAGATAAATTGAGTCCCAATATGCAATTTCTGGTAGTGATGGAAATGTGAACA----CCTCAATGTAACTGTCTAAT-------
>41
ACGGAAGCTCATTCGC------ACGCTTGTACATCATACTGGTGT-AGTAAGTTTTGTGGAACTGCTAGTTGCACACATTATCTATGCAGAGTACTCCATCCCGGTAAACTGTGTGCATGTCTTTATTGCAGCAGGGTAAACAATCCTTTCAGAGTTAATCAAGTTGCTAAAAGTATTAATG--------AT----TTGGATTACACTCCA--
>115
ACGGAAGCTCATTCGC------ACGCTTGTACATCATACTGGTGT-AGTAAGTTTTGTGGAACTGCTAGTTGCACACATTATCTATGCAGAGTACTCCATCCCGGTAAACTGTGTGCATGTCTTTATTGCAGCAGGGTAAACAATCCTTTCAGAGTTAATCAAGTTGCTAAAAGTATTAACG--------AT----TTGGATTACACTCCA--
>68
ACGGAAGCTCATTCGC------ACGCTTGTACATCATACTGGTGT-GGTAAGTTTTGTGGAACT-CTAGTTGCACACATTATTTATGCAGAGTACTCCATCCCGGTAAACTGTGTGTATGTGTTCATTGCAGCAGGGTGAACAATCCTTTCAGAGTTAATCAAGTTGCTAAAAGTATTAACG--------AT----TTGGATTACACTCCA--
>7
ATAGAAGCTCATCCGC------AAGTTTGCACATCGTACTACTGT-GGCAAGTTTTGTGGGACTGCTGGTTGCACACATTATGGATGCCGAAATCTCCATCGCGGGAAACTTTGCTTCTGTGTTCATTGCAGTAGGGTGAAGTTCCCGTTTGGAGCAACTCAAGATGCTAAAAGTATGAACG--------AA----CTGGAATACACTCCA--
>116
ATAGAAGCTCATCCGC------AAGTTTGCACATCGTACTACTGT-GGCAAGTTTTGTGGGACTGCTGGTTGCACACATTATGGATGCCGAAATCTCCATCGCGGGAAACTTTGCTTCTGTGTTCATTGCAGCAGGGTGAAGTTCCCGTTTGGAGCAACTCAAGATGCTAAAAGTATGAACG--------AA----CTGGAATACACTCCA--
>70
CAGGAAGCCCAATCAG------TAGCTTGTACATCATACTACTGT-AGTAAGTTCTGTGGGTCTGCTGGTTGCTCATTATATGGATGTTACCTACTTCATCCTGGAAAAATTTGTTACTGCCTTCATTGTAGCAGAGCTGAGTCTCCATTGGCACTTTCTGGAAGCGCTAGGAATGTGAACGACAAGAACAACGAGATGGACAACTCTCCC--
>117
CAGGAAGCCCAATCAG------TAGCTTGTACATCATACTACTGT-AGTAAGTTCTGTGGGTCTGCTGGTTGCTCATTATATGGATGTTACCTACTTCATCCTGGAAAAATTTGCTACTGCCTTCATTGTAGCAGAGCTGAGTCTCCATTGGCACTTTCTGGAAGCGCTAGGAATGTGAACGACAAGAACAACGAGATGGACAACTCTCCC--
>72_PG
----------------------------------------------------TTTTGTGGGACTGCTAGTTGCACACATTATCTATGCAGAGTACTCCATCCCGGTAAACTTTGCGCCTGTCTTCATTGCAGCAGGGTGAACAATCCTTTCAGAGTTAATCAACTTGCTAAAAGTATTAAAG--------ATTTAATTGGATTACACTCCAAT
>75_PG
-------------------------------------------------------------------------------------TGTTACAAACTTCATCCCGGCAAAATTTGCTACTGCCTTCATTGTAGAAGAGCTGAGTCTCCATTGACACTTTCTGGAAGGGCTAGGAATGTGAACGAGCAGAACAAAGATATTGCCAACTCTCCA--
>77
ACGGAAGCTCATTCGC------ACGCTTGTACATCATACTGGTGT-GGTAAGTTTTGTGGAACTGCTAGTTGCACACATTATCTATGCAGAGTACTCCATCCCGGTAAAATGTGCGCATGTGTTCATTGCAGCAGGGTGAACAATCCTTTCAGAGTTAATCAAGTTGCTAAAAGTATTAACG--------AT----TTGGATTACACTCCA--
>118
ACAGAAGCTCATTCGC------ACGCTTGTACATCATACTGGTGT-GGTAAGTTTTGTGGAACTGCTAGTTGCACACATTATCTATGCAGAGTACTCCATCCCGGTAAAATGTGCGCATGTGTTCATTGCAGCAGGGTGAACAATCCTTTCAGAGTTAATCAAGTTGCTAAAAGTATTAACG--------AT----TTGGATTACACTCCA--
>119
ACGGAAGCTCATTCGC------ACGCTTGTACATCATACTGGTGT-GGTAAGTTTTGTGGAACTGCTAGTTGCACACATTATCTATGCAGAGTACTCCATCCCGGTAAAATGTGCGCATGTGTTCATTGCAGCAGAGTGAATAATCCTTTCAGAGTTAATCAAGTTGCTAAAAGTATTAACG--------AT----TTGGATTACACTCCA--
>82_PG
AAGGAAGCTCATTCGC------ATGCTTGCACATCTTACTGATGT-AGCAAGTTTTGTGGGGCTATTAATTGCGAACATTATTCATGCATTGTACTACATCCCGGTAAAATTTGCTTCTGTCGTGATTGCAGTAGGTAGAAAACTTCTTTTAGAGTTACTGCAGATGCTAAAAGTATTAACA--------AT----TTTGATTACACTCAA--
>83_PG
ACGAAAGCTCATTCGC------ATGCTTGCACATCTTACTAGTGT-AGCAAGTTTTGTGGGGCTGTTAATTGCGAACATTATTCATGCATTGTACTACATCACGGTAAAATTTGCGTCTGTCGTGATTGCAGTAGGCAGAAAACTCCTTTTAGAGTTACTGCAGTG-----------------------------------------------
>84_PG
ACGGAAGCTCATTCGC------ATGCTTGCACATCTTACTGATGT-AGCAAGTTTTGTGGGGCTGTTAATTGCGAACATTATTCATGCATTGTACTACATCCCGGTAAAATTTGCTTCTGTCGTGATTGCAGTAGGCAGAAAACTCCTTTTAGAGTTACTGCAGATGCTAAAAGTATTAACA--------AT----TTTGATTACACTCAA--
>85_PG
CAGGAAGTCCAATCAGTACCTTGACCTTGTACACCAACTAACTGT-GCTTGGTTCTGTGGGTCTAAAGGTTGCTCATTATATAGATGTTCCATACTTCATCCCGT---AATTTGCTACTGCTATCATTGTAGAAGAGCTGAGTCTCCATTGGCACTTTCTGGAAGCGCTAGGAATGTGAACGAGCAGAACAAAGAGATGGACAACTCTCCA--
>86_PG
-------------------------------------------------------------------------------------TGTTACAAACTTCATCCCGGCAAAATTTGCTACTGCCTTCATTGTAGAAGAGCTGAGTCTCCATTGACACTTTCTGGAAGCGCTAGGAATGTGAACGAGCAGAACAAAGATATTGCCAACTCTCCA--
>87
ACGGAAGCTCATTCAC------ATGCTTGCACATCTTACTGGTGT-AGCAA-----------TTGTTAATTGCGAACATTATTCATGCATTGTACTACATCCCGGTAAATTTTGCTTCTGTCGAGATTGCAGTAGGCAGAAAACTCCTTTTAGAGTTACTGTAGATGCTAAAAGTATTAACA--------AT----TTTGATTACACTCAA--
>88_PG
ATGGAAGCTCATTCGC------ATCATTGCACATCATACTAGTGT-AGTAAGTTTTGTGGGACTGCTAGTTGCACACATTATCTATGCAGAGTACTCCATCCCGGTAAACTTTGCGTCCGTGTTCATTGCAGCAGGGTGAACAATCCTTTCAGAGTTAATCAACTTGCTAAAAGTATTAACG--------AT----TTGGATTACACTCCA--
>89_PM
---AAAGTTGAGTCAA------AAGATTATAGAGATTACCACTGT-AGTATGTTTTGTGG------TGGATGCCTAGGTTACAAATACC-----TTTCACTCAGA-------TGTGAATGCCTTAATTGTCGCAGTGTTAAGTTTCAATTTACACTTGATGGAGATGCTATAAATATTAACT--------AA----AAGAAACAATCTCAT--
>90_PM
---GAAGTTGAGTCAA------GGGATTATAGAGATTACCACTGT-AGTATGTTTTGTGG------TGGATGCCCAGGTTACAAATACC-----TTTCACTCAGA-------TGTGAATGCCTTAATTGTCGCAGTGTTAAGTCTCAATTTACACTTGATGGAGATGCTATAAATATTAACT--------AA----AAGAAACAATCTCAT--
>91_PM
---AAAGTTGAGTCAA------GTGATTATAGAGATTACCACTGT-AGTATGTTTTGTGG------TGGATGTCTAGGTTACAAATACC-----TTTCACTCAGA-------TGTGAATGCCTTAATTGTCGCAGTGTTAAGTTTCAATTTACACTTGATGGAGAGGCTATAAATAATAACT--------AA----AAGAAACAATCTCAT--
>92_PM
---GAAGTTGAATCAA------GGGATTATAGAGATTACCACTGT-AGTATGTTTTGTGG------TGGATGCCTAGGTTACAAATACC-----TTTCACTCAGA-------TGTGAATGCCTTAATTGTCGCAGTGTTAAGTCTCAATTTACACTTGATGGAGATGCTATAAATATTAACT--------AA----AAGAAACAATCTCAT--
>93_PM
---AAAGTTGAGTCAA------GAGATTATAGAGATTACCACTGT-AGTATGTTTTGTGG------TGGATGCCTAGGTTACAAATACC-----TTTCACTCAGA-------TGTGAATGCCTTAATTGTCGCAGTGTTAAGTTTCAATTTACACTTGATGGAGAGGCTATAAATAATAACT--------AA----AAGAAACAATCTCAT--
>94_PM
---AAAGTTGAGTCAA------GAGATTATAGAGATTTCCACAGTGAGTATGTTTTGTGG------TGGATGCCTAGGTTACAAATACC-----TTTCACTCAGA-------TGTGAATGCCTTAATTGTCGCAGTGTTAAGTTTCAATTTACACTTGATGGAGAGGCTATAAATAATAACT--------AA----AAGAAACAATCTCAT--
>95_PM
---AAAGTTGAGTCAA------GAGATTATAGAGATTACCGCTGT-AGTATGTTTTGTGG------TGGATGCCTAGGTTACAAATACC-----TTTCACTCAGA-------TGTGAATGCCTTAATTGTCGCAGTGTTAAGTTTCAATTTACACTTGATGGAGAGGCTATAAATAATAACT--------AA----AAGAAACAATCTCAT--
>96_PM
---AAAGTTGAGTCAA------GAGATTATAGAGATTACCACTGT-AGTATGTTTTGCGG------TGGATGCCCAGGTTACAAATACC-----TTTCAATCAGA-------TGTGAATGCCTTAATTGTCGCAGTGTTAAGTTTCAATTTACACTTGATGGAGATGCTATAAATATTAACT--------AA----AAGAAACAATCTCAT--
>120_PM
---AAAGTTGAGTCAA------GAGATTATAGAGATTACCACTGT-AGTATGTTTTGTGG------TGGATGCCCAGGTTACAAATACC-----TTTCAATCAGA-------TGTGAATGCCTTAATTGTCGCAGTGTTAAGTTTCAATTTACACTTGATGGAGATGCTATAAATATTAACT--------AA----AAGAAACAATCTCAT--
>97_PG
-------------------------------------------------------------------------------------TGTTACAAACTTCATCCCGGCAAAATTTGCTACTGCCTTCATTGTAGAAGAGCTGAGTCTCCATTGGCACTTTCTGGAAGCGCAAGAAAAGAGAACGAGCAGAACAAAGATATTGACAACTCTCCA--
>98_PM
CAGAAAGTCGAATCAA------GGGATTATAGAGAATACTACTGT-AGTAAGTTTTGTGG------TGGATGCCTAGGTTATAGATACC-----TTCCACGCAGA-------TGTGAATGCCTTAATTGTCGCAGCGTGAAGTCTCAATTTACACTTGATGCAGATGCTAGATATGTAAACT--------AA--AAAAGAAACAATCTCA---
>99_PM
CAGAAAGTCGAATCAA------GGGATTATAGAGAATACTGCTGT-AGTAGGTTTTGTGA------TGGATGCCTAGGTTATACATACC-----TTCCACTC-----AAATTTG--AATGCCTTAAATGTCGCAGCGTGAAGTCTCAATTTACACTTGATGGAGATGCTAGAAATGTAAACTA-------AA----AAGAAACAATCTCA---
