# Supplementary material for: Comparative Genomics Reveals a Significant Sequence Variability of Myticin Genes in Mytilus galloprovincialis
Source: Biomolecules. 2020 Jun 22;10(6):943. doi: 10.3390/biom10060943 (PMC7356231; doi:10.3390/biom10060943)
Supplement: Supplementary file 1 [file biomolecules-10-00943-s001.zip › File S5_PAV.xlsx]

## Sheet: PAV_all_nt
	GALF1	GALF2	GALF3	GALM1	GALM2	GALM3	GALM6	GALM11	ITAF1	ITAF2	ITAF3	ITAM1	ITAM2	ITAM3	PURA	LOLA
2	P	P	P	O	O	P	P	O	O	O	P	P	O	O	O	O
98_PM	P	P	O	P	P	O	P	O	P	O	P	P	P	O	O	O		Number of genes
1	P	O	P	P	O	O	P	O	O	P	P	O	O	O	O	O		Genome	Total myticins	Exclusive genes
18	P	O	O	O	P	P	O	O	P	P	O	O	O	P	O	O		GALF1	13	5
45	P	O	O	O	O	P	O	O	O	O	O	O	O	O	O	O		GALF2	11	6
31	P	O	O	O	O	O	P	P	O	O	P	O	O	O	O	O		GALF3	16	11
48	P	O	O	O	O	O	P	O	O	O	O	O	O	O	O	O		GALM1	11	6
69	P	O	O	O	O	O	O	O	O	O	O	O	O	P	O	O		GALM2	8	5
15	P	O	O	O	O	O	O	O	O	O	O	O	O	O	O	O		GALM3	9	3
20	P	O	O	O	O	O	O	O	O	O	O	O	O	O	O	O		GALM6	11	2
41	P	O	O	O	O	O	O	O	O	O	O	O	O	O	O	O		GALM11	12	7
47	P	O	O	O	O	O	O	O	O	O	O	O	O	O	O	O		ITAF1	12	7
104_PM	P	O	O	O	O	O	O	O	O	O	O	O	O	O	O	O		ITAF2	16	8
77	O	P	O	O	O	P	O	O	O	O	O	O	O	O	O	O		ITAF3	15	8
110	O	P	O	O	O	O	P	O	O	P	O	O	P	O	O	P		ITAM1	9	3
113	O	P	O	O	O	O	O	O	O	O	O	O	O	O	O	P		ITAM2	9	3
85_PG	O	P	O	O	O	O	O	O	O	O	O	O	O	O	O	O		ITAM3	12	9
70	O	P	O	O	O	O	O	O	O	O	O	O	O	O	O	O		PURA	4	0
86_PG	O	P	O	O	O	O	O	O	O	O	O	O	O	O	O	O		LOLA	12	9
33	O	P	O	O	O	O	O	O	O	O	O	O	O	O	O	O
49	O	P	O	O	O	O	O	O	O	O	O	O	O	O	O	O
105_PM	O	P	O	O	O	O	O	O	O	O	O	O	O	O	O	O
93_PM	O	O	P	O	O	P	O	O	P	O	O	O	O	O	O	O
117	O	O	P	O	O	O	O	O	P	O	P	O	O	O	O	O
52	O	O	P	O	O	O	O	O	O	O	O	O	O	O	P	O
50	O	O	P	O	O	O	O	O	O	O	O	O	O	O	O	O
51	O	O	P	O	O	O	O	O	O	O	O	O	O	O	O	O
94_PM	O	O	P	O	O	O	O	O	O	O	O	O	O	O	O	O
118	O	O	P	O	O	O	O	O	O	O	O	O	O	O	O	O
8	O	O	P	O	O	O	O	O	O	O	O	O	O	O	O	O
21	O	O	P	O	O	O	O	O	O	O	O	O	O	O	O	O
116	O	O	P	O	O	O	O	O	O	O	O	O	O	O	O	O
34	O	O	P	O	O	O	O	O	O	O	O	O	O	O	O	O
46	O	O	P	O	O	O	O	O	O	O	O	O	O	O	O	O
89_PM	O	O	P	O	O	O	O	O	O	O	O	O	O	O	O	O
92_PM	O	O	P	O	O	O	O	O	O	O	O	O	O	O	O	O
54	O	O	O	P	O	O	P	O	O	O	O	O	O	O	P	O
38	O	O	O	P	O	O	O	O	O	O	O	P	O	O	O	O
53	O	O	O	P	O	O	O	O	O	O	O	P	O	O	O	O
55	O	O	O	P	O	O	O	O	O	O	O	O	O	O	O	O
80	O	O	O	P	O	O	O	O	O	O	O	O	O	O	O	O
57	O	O	O	P	O	O	O	O	O	O	O	O	O	O	O	O
87	O	O	O	P	O	O	O	O	O	O	O	O	O	O	O	O
112	O	O	O	P	O	O	O	O	O	O	O	O	O	O	O	O
102_PM	O	O	O	P	O	O	O	O	O	O	O	O	O	O	O	O
106_PM	O	O	O	O	P	O	O	P	O	O	O	O	O	O	O	O
111	O	O	O	O	P	O	O	O	O	O	O	O	O	O	O	O
59	O	O	O	O	P	O	O	O	O	O	O	O	O	O	O	O
3	O	O	O	O	P	O	O	O	O	O	O	O	O	O	O	O
22	O	O	O	O	P	O	O	O	O	O	O	O	O	O	O	O
58	O	O	O	O	P	O	O	O	O	O	O	O	O	O	O	O
114	O	O	O	O	O	P	O	O	O	P	O	O	O	O	O	O
61	O	O	O	O	O	P	O	O	O	O	O	O	O	O	O	O
60	O	O	O	O	O	P	O	O	O	O	O	O	O	O	O	O
100_PM	O	O	O	O	O	P	O	O	O	O	O	O	O	O	O	O
79	O	O	O	O	O	O	P	P	O	O	O	O	O	O	P	P
35	O	O	O	O	O	O	P	O	O	O	P	O	O	O	O	O
62	O	O	O	O	O	O	P	O	O	O	O	O	O	O	O	O
95_PM	O	O	O	O	O	O	P	O	O	O	O	O	O	O	O	O
10	O	O	O	O	O	O	O	P	O	P	O	O	O	O	O	O
107	O	O	O	O	O	O	O	P	O	O	O	O	O	O	P	O
56	O	O	O	O	O	O	O	P	O	O	O	O	O	O	O	O
16	O	O	O	O	O	O	O	P	O	O	O	O	O	O	O	O
43	O	O	O	O	O	O	O	P	O	O	O	O	O	O	O	O
64	O	O	O	O	O	O	O	P	O	O	O	O	O	O	O	O
4	O	O	O	O	O	O	O	P	O	O	O	O	O	O	O	O
63	O	O	O	O	O	O	O	P	O	O	O	O	O	O	O	O
88_PG	O	O	O	O	O	O	O	P	O	O	O	O	O	O	O	O
109	O	O	O	O	O	O	O	O	P	O	O	P	O	O	O	O
11	O	O	O	O	O	O	O	O	P	O	O	O	O	O	O	O
119	O	O	O	O	O	O	O	O	P	O	O	O	O	O	O	O
6	O	O	O	O	O	O	O	O	P	O	O	O	O	O	O	O
7	O	O	O	O	O	O	O	O	P	O	O	O	O	O	O	O
9	O	O	O	O	O	O	O	O	P	O	O	O	O	O	O	O
12	O	O	O	O	O	O	O	O	P	O	O	O	O	O	O	O
82_PG	O	O	O	O	O	O	O	O	P	O	O	O	O	O	O	O
74	O	O	O	O	O	O	O	O	O	P	O	O	P	O	O	O
23	O	O	O	O	O	O	O	O	O	P	O	O	P	O	O	O
83_PG	O	O	O	O	O	O	O	O	O	P	O	O	P	O	O	O
17	O	O	O	O	O	O	O	O	O	P	O	O	O	O	O	O
19	O	O	O	O	O	O	O	O	O	P	O	O	O	O	O	O
24	O	O	O	O	O	O	O	O	O	P	O	O	O	O	O	O
13	O	O	O	O	O	O	O	O	O	P	O	O	O	O	O	O
14	O	O	O	O	O	O	O	O	O	P	O	O	O	O	O	O
90_PM	O	O	O	O	O	O	O	O	O	P	O	O	O	O	O	O
99_PM	O	O	O	O	O	O	O	O	O	P	O	O	O	O	O	O
96	O	O	O	O	O	O	O	O	O	P	O	O	O	O	O	O
25	O	O	O	O	O	O	O	O	O	O	P	P	O	O	O	O
76	O	O	O	O	O	O	O	O	O	O	P	O	O	O	O	O
30	O	O	O	O	O	O	O	O	O	O	P	O	O	O	O	O
32	O	O	O	O	O	O	O	O	O	O	P	O	O	O	O	O
75_PG	O	O	O	O	O	O	O	O	O	O	P	O	O	O	O	O
37	O	O	O	O	O	O	O	O	O	O	P	O	O	O	O	O
26	O	O	O	O	O	O	O	O	O	O	P	O	O	O	O	O
36	O	O	O	O	O	O	O	O	O	O	P	O	O	O	O	O
101_PM	O	O	O	O	O	O	O	O	O	O	P	O	O	O	O	O
81	O	O	O	O	O	O	O	O	O	O	O	P	O	O	O	O
71	O	O	O	O	O	O	O	O	O	O	O	P	O	O	O	O
120_PM	O	O	O	O	O	O	O	O	O	O	O	P	O	O	O	O
40	O	O	O	O	O	O	O	O	O	O	O	O	P	P	O	O
39	O	O	O	O	O	O	O	O	O	O	O	O	P	O	O	O
108	O	O	O	O	O	O	O	O	O	O	O	O	P	O	O	O
27	O	O	O	O	O	O	O	O	O	O	O	O	P	O	O	O
44	O	O	O	O	O	O	O	O	O	O	O	O	O	P	O	O
78	O	O	O	O	O	O	O	O	O	O	O	O	O	P	O	O
5	O	O	O	O	O	O	O	O	O	O	O	O	O	P	O	O
28	O	O	O	O	O	O	O	O	O	O	O	O	O	P	O	O
115	O	O	O	O	O	O	O	O	O	O	O	O	O	P	O	O
42	O	O	O	O	O	O	O	O	O	O	O	O	O	P	O	O
84_PG	O	O	O	O	O	O	O	O	O	O	O	O	O	P	O	O
72_PG	O	O	O	O	O	O	O	O	O	O	O	O	O	P	O	O
103_PM	O	O	O	O	O	O	O	O	O	O	O	O	O	P	O	O
66	O	O	O	O	O	O	O	O	O	O	O	O	O	O	O	P
67	O	O	O	O	O	O	O	O	O	O	O	O	O	O	O	P
73	O	O	O	O	O	O	O	O	O	O	O	O	O	O	O	P
97_PG	O	O	O	O	O	O	O	O	O	O	O	O	O	O	O	P
29	O	O	O	O	O	O	O	O	O	O	O	O	O	O	O	P
65	O	O	O	O	O	O	O	O	O	O	O	O	O	O	O	P
68	O	O	O	O	O	O	O	O	O	O	O	O	O	O	O	P
91_PM	O	O	O	O	O	O	O	O	O	O	O	O	O	O	O	P
